# Supplementary material for: TMEM132C rs7296262 Single-Nucleotide Polymorphism Is Significantly Associated with Nausea Induced by Opioids Administered for Cancer Pain and Postoperative Pain
Source: Int J Mol Sci. 2024 Aug 14;25(16):8845. doi: 10.3390/ijms25168845 (PMC11354332; doi:10.3390/ijms25168845)
Supplement: Supplementary file 1 [file ijms-25-08845-s001.zip]

Archive with 5 entries (5 files):
- Kang et al supplemental_TMEM132C_final.pdf
- Kang et al_Dataset S1 for Figure S1.xlsx
- Kang et al_Dataset S2 for Figure S2.xlsx
- Kang et al_Dataset S3 for Table 6.xlsx
- Kang et al_Dataset S4 for Table 7.xlsx
