# Supplementary material for: TMEM132C rs7296262 Single-Nucleotide Polymorphism Is Significantly Associated with Nausea Induced by Opioids Administered for Cancer Pain and Postoperative Pain
Source: Int J Mol Sci. 2024 Aug 14;25(16):8845. doi: 10.3390/ijms25168845 (PMC11354332; doi:10.3390/ijms25168845)
Supplement: Supplementary file 1 [file ijms-25-08845-s001.zip › Kang et al_Dataset S1 for Figure S1.xlsx]

## Sheet: Sheet1
	Dataset S1. Dataset for Figure 1
	L1	L2	D'	LOD	r2	CIlow	CIhi	Dist	T-int
	rs7296262	12:129095258	1	65.75	0.449	0.96	1	186	475.83
	rs7296262	12:129095945	1	65.98	0.45	0.96	1	873	-
	rs7296262	kgp5245701	1	25.03	0.196	0.92	1	2544	-
	rs7296262	rs73161919	1	40.2	0.311	0.95	1	3985	-
	rs7296262	rs7972738	0.383	1.85	0.019	0.16	0.57	7988	-
	rs7296262	kgp5550470	0.386	5.97	0.057	0.26	0.5	10814	-
	rs7296262	GSA-rs867965	0.788	2.99	0.03	0.43	0.93	12059	-
	rs7296262	kgp11715909	0.79	3.02	0.03	0.43	0.93	12409	-
	rs7296262	rs10847658	0.702	2.43	0.024	0.34	0.88	14357	-
	rs7296262	12:129109756	0.424	0.99	0.01	0.11	0.67	14684	-
	rs7296262	kgp10944050	0.205	0.03	0	0.02	0.83	16214	-
	rs7296262	rs11614829	0.349	2.53	0.026	0.17	0.51	24738	-
	rs7296262	kgp6491194	0.328	2.17	0.022	0.15	0.49	27183	-
	rs7296262	rs12809589	0.367	2.61	0.028	0.18	0.53	38584	-
	rs7296262	12:129135634	0.453	0.35	0.003	0.05	0.8	40562	-
	rs7296262	rs12825072	0.509	4.2	0.04	0.31	0.67	43578	-
	rs7296262	kgp268869	0.076	0.42	0.004	0	0.18	46412	-
	rs7296262	12:129141487	0.076	0.42	0.004	0	0.18	46415	-
	rs7296262	kgp3215953	0.213	0.11	0.001	0.02	0.64	47890	-
	rs7296262	12:129146016	0.144	0.34	0.003	0.01	0.34	50944	-
	rs7296262	rs35754198	0.17	1.01	0.011	0.04	0.31	51463	-
	rs7296262	rs4272850	0.025	0.01	0	-0.01	0.23	58914	-
	rs7296262	12:129157703	1	0.62	0.006	0.1	0.99	62631	-
	rs7296262	rs7960753	0.043	0.17	0.002	-0.01	0.14	63295	-
	rs7296262	rs3892329	0.101	0.84	0.008	0.01	0.19	69531	-
	rs7296262	rs11059828	0.285	1.07	0.012	0.08	0.48	72123	-
	rs7296262	kgp696896	0.201	0.4	0.004	0.02	0.44	76233	-
	rs7296262	rs11831893	0.092	0.23	0.002	0	0.25	76823	-
	rs7296262	rs11829045	0.074	0.15	0.001	0	0.24	76947	-
	rs7296262	kgp3459302	0.357	0.38	0.004	0.04	0.69	77239	-
	rs7296262	rs11059832	0.001	0	0	-0.01	0.11	78181	-
	rs7296262	kgp18845490	0.524	1.13	0.014	0.15	0.77	79413	-
	rs7296262	rs4882801	0.012	0	0	-0.01	0.18	83897	-
	rs7296262	rs201192612	1	0.4	0.001	0.07	0.98	85311	-
	rs7296262	rs885547	0.038	0.05	0	-0.01	0.19	86425	-
	rs7296262	JHU_12.129182068	0.473	2.91	0.029	0.25	0.65	86997	-
	rs7296262	rs149544210	1	0.71	0.003	0.11	0.99	89717	-
	rs7296262	rs902061	0.012	0.01	0	-0.01	0.12	94484	-
	rs7296262	exm1050781	0.318	0.27	0.003	0.03	0.68	95194	-
	rs7296262	rs577804547	1	0.4	0.001	0.07	0.98	95259	-
	rs7296262	rs140206136	0.043	0	0	0.01	0.59	96480	-
	12:129095258	12:129095945	1	152.19	1	0.98	1	687	446.09
	12:129095258	kgp5245701	1	4.25	0.031	0.63	1	2358	-
	12:129095258	rs73161919	1	6.81	0.049	0.75	1	3799	-
	12:129095258	rs7972738	0.839	4.68	0.04	0.55	0.95	7802	-
	12:129095258	kgp5550470	0.129	1.4	0.014	0.04	0.22	10628	-
	12:129095258	GSA-rs867965	1	1.82	0.022	0.33	1	11873	-
	12:129095258	kgp11715909	1	1.84	0.022	0.33	1	12223	-
	12:129095258	rs10847658	1	2.13	0.022	0.38	1	14171	-
	12:129095258	12:129109756	0.759	1.52	0.015	0.26	0.93	14498	-
	12:129095258	kgp10944050	0.368	0.18	0.001	0.04	0.85	16028	-
	12:129095258	rs11614829	0.074	0.02	0	0	0.48	24552	-
	12:129095258	kgp6491194	0.069	0.01	0	0	0.5	26997	-
	12:129095258	rs12809589	0.038	0	0	0	0.47	38398	-
	12:129095258	12:129135634	1	0.58	0.007	0.1	0.98	40376	-
	12:129095258	rs12825072	0.055	0.11	0.001	-0.01	0.21	43392	-
	12:129095258	kgp268869	0.108	0.9	0.008	0.02	0.21	46226	-
	12:129095258	12:129141487	0.108	0.9	0.008	0.02	0.21	46229	-
	12:129095258	kgp3215953	0.099	0.02	0	0.01	0.61	47704	-
	12:129095258	12:129146016	0.185	0.27	0.002	0.01	0.44	50758	-
	12:129095258	rs35754198	0.111	0.08	0.001	0	0.41	51277	-
	12:129095258	rs4272850	0.19	0.34	0.003	0.02	0.43	58728	-
	12:129095258	12:129157703	1	0.32	0.003	0.06	0.98	62445	-
	12:129095258	rs7960753	0.107	0.2	0.002	0	0.3	63109	-
	12:129095258	rs3892329	0.216	1.88	0.017	0.09	0.34	69345	-
	12:129095258	rs11059828	0.3	2.43	0.028	0.14	0.45	71937	-
	12:129095258	kgp696896	0.024	0.01	0	-0.01	0.22	76047	-
	12:129095258	rs11831893	0.16	0.13	0.001	0.01	0.48	76637	-
	12:129095258	rs11829045	0.165	0.14	0.001	0.01	0.48	76761	-
	12:129095258	kgp3459302	0.184	0.06	0.001	0.02	0.66	77053	-
	12:129095258	rs11059832	0.178	0.54	0.005	0.02	0.36	77995	-
	12:129095258	kgp18845490	0.393	0.38	0.003	0.05	0.73	79227	-
	12:129095258	rs4882801	0.072	0.07	0.001	0	0.29	83711	-
	12:129095258	rs201192612	1	0.2	0.001	0.05	0.97	85125	-
	12:129095258	rs885547	0.1	0.07	0.001	0	0.4	86239	-
	12:129095258	JHU_12.129182068	0.127	0.52	0.005	0.01	0.28	86811	-
	12:129095258	rs149544210	1	0.51	0.002	0.08	0.98	89531	-
	12:129095258	rs902061	0.032	0.01	0	0	0.27	94298	-
	12:129095258	exm1050781	0.057	0.02	0	0	0.42	95008	-
	12:129095258	rs577804547	1	0.2	0.001	0.05	0.97	95073	-
	12:129095258	rs140206136	1	0.32	0.003	0.06	0.98	96294	-
	12:129095945	kgp5245701	1	4.29	0.031	0.63	1	1671	152.69
	12:129095945	rs73161919	1	6.87	0.049	0.76	1	3112	-
	12:129095945	rs7972738	0.839	4.68	0.04	0.55	0.95	7115	-
	12:129095945	kgp5550470	0.127	1.36	0.014	0.04	0.22	9941	-
	12:129095945	GSA-rs867965	1	1.85	0.022	0.33	1	11186	-
	12:129095945	kgp11715909	1	1.87	0.022	0.34	1	11536	-
	12:129095945	rs10847658	1	2.15	0.022	0.39	1	13484	-
	12:129095945	12:129109756	0.762	1.54	0.015	0.26	0.93	13811	-
	12:129095945	kgp10944050	0.367	0.18	0.001	0.04	0.85	15341	-
	12:129095945	rs11614829	0.08	0.02	0	0	0.48	23865	-
	12:129095945	kgp6491194	0.074	0.02	0	0	0.5	26310	-
	12:129095945	rs12809589	0.044	0.01	0	0	0.47	37711	-
	12:129095945	12:129135634	1	0.59	0.007	0.1	0.98	39689	-
	12:129095945	rs12825072	0.053	0.11	0.001	-0.01	0.21	42705	-
	12:129095945	kgp268869	0.105	0.86	0.008	0.02	0.2	45539	-
	12:129095945	12:129141487	0.105	0.86	0.008	0.02	0.2	45542	-
	12:129095945	kgp3215953	0.103	0.02	0	0.01	0.61	47017	-
	12:129095945	12:129146016	0.19	0.28	0.002	0.02	0.45	50071	-
	12:129095945	rs35754198	0.116	0.09	0.001	0	0.41	50590	-
	12:129095945	rs4272850	0.195	0.36	0.003	0.02	0.43	58041	-
	12:129095945	12:129157703	1	0.33	0.003	0.06	0.98	61758	-
	12:129095945	rs7960753	0.112	0.22	0.002	0	0.3	62422	-
	12:129095945	rs3892329	0.218	1.9	0.018	0.09	0.34	68658	-
	12:129095945	rs11059828	0.299	2.4	0.028	0.14	0.45	71250	-
	12:129095945	kgp696896	0.023	0.01	0	-0.01	0.22	75360	-
	12:129095945	rs11831893	0.164	0.14	0.001	0.01	0.48	75950	-
	12:129095945	rs11829045	0.17	0.14	0.001	0.01	0.48	76074	-
	12:129095945	kgp3459302	0.189	0.06	0.001	0.02	0.66	76366	-
	12:129095945	rs11059832	0.177	0.53	0.005	0.02	0.36	77308	-
	12:129095945	kgp18845490	0.397	0.39	0.004	0.05	0.74	78540	-
	12:129095945	rs4882801	0.077	0.08	0.001	0	0.3	83024	-
	12:129095945	rs201192612	1	0.21	0.001	0.05	0.97	84438	-
	12:129095945	rs885547	0.104	0.07	0.001	0	0.4	85552	-
	12:129095945	JHU_12.129182068	0.126	0.51	0.004	0.01	0.28	86124	-
	12:129095945	rs149544210	1	0.51	0.002	0.08	0.98	88844	-
	12:129095945	rs902061	0.029	0.01	0	-0.01	0.27	93611	-
	12:129095945	exm1050781	0.056	0.02	0	0	0.42	94321	-
	12:129095945	rs577804547	1	0.21	0.001	0.05	0.97	94386	-
	12:129095945	rs140206136	1	0.33	0.003	0.06	0.98	95607	-
	kgp5245701	rs73161919	0.972	58.61	0.596	0.91	1	1441	176.16
	kgp5245701	rs7972738	1	3.5	0.025	0.57	1	5444	-
	kgp5245701	kgp5550470	0.108	0.55	0.006	0.01	0.24	8270	-
	kgp5245701	GSA-rs867965	0.854	0.54	0.007	0.1	0.98	9515	-
	kgp5245701	kgp11715909	0.859	0.55	0.007	0.1	0.98	9865	-
	kgp5245701	rs10847658	0.663	0.32	0.004	0.07	0.96	11813	-
	kgp5245701	12:129109756	0.02	0.03	0	-0.01	0.14	12140	-
	kgp5245701	kgp10944050	1	0.1	0	0.04	0.97	13670	-
	kgp5245701	rs11614829	0.175	2.44	0.028	0.08	0.28	22194	-
	kgp5245701	kgp6491194	0.149	1.83	0.021	0.05	0.25	24639	-
	kgp5245701	rs12809589	0.175	2.42	0.028	0.08	0.28	36040	-
	kgp5245701	12:129135634	0.877	0.22	0.002	0.05	0.97	38018	-
	kgp5245701	rs12825072	0.242	3.59	0.046	0.13	0.36	41034	-
	kgp5245701	kgp268869	0.166	0.14	0.001	0.01	0.48	43868	-
	kgp5245701	12:129141487	0.166	0.14	0.001	0.01	0.48	43871	-
	kgp5245701	kgp3215953	0.156	0.01	0	0.03	0.93	45346	-
	kgp5245701	12:129146016	0.329	0.33	0.003	0.04	0.67	48400	-
	kgp5245701	rs35754198	0.165	1.25	0.015	0.05	0.29	48919	-
	kgp5245701	rs4272850	0.062	0.12	0.001	0	0.22	56370	-
	kgp5245701	12:129157703	0.018	0	0	0	0.42	60087	-
	kgp5245701	rs7960753	0.085	0.12	0.001	0	0.29	60751	-
	kgp5245701	rs3892329	0.039	0.01	0	0	0.34	66987	-
	kgp5245701	rs11059828	0.176	0.04	0	0.02	0.68	69579	-
	kgp5245701	kgp696896	0.07	0.25	0.002	0	0.22	73689	-
	kgp5245701	rs11831893	0.041	0.11	0.001	-0.01	0.16	74279	-
	kgp5245701	rs11829045	0.033	0.08	0.001	-0.01	0.15	74403	-
	kgp5245701	kgp3459302	0.241	0.03	0	0.03	0.92	74695	-
	kgp5245701	rs11059832	0.164	0.5	0.005	0.02	0.35	75637	-
	kgp5245701	kgp18845490	0.17	0.02	0	0.02	0.89	76869	-
	kgp5245701	rs4882801	0.117	0.34	0.004	0.01	0.29	81353	-
	kgp5245701	rs201192612	1	0.1	0	0.04	0.97	82767	-
	kgp5245701	rs885547	0.031	0.05	0.001	-0.01	0.16	83881	-
	kgp5245701	JHU_12.129182068	0.226	2.54	0.033	0.1	0.35	84453	-
	kgp5245701	rs149544210	0.087	0	0	0.03	0.96	87173	-
	kgp5245701	rs902061	0.116	0.27	0.003	0.01	0.3	91940	-
	kgp5245701	exm1050781	0.332	1.14	0.017	0.09	0.59	92650	-
	kgp5245701	rs577804547	1	0.1	0	0.04	0.97	92715	-
	kgp5245701	rs140206136	0.231	0.55	0.005	0.04	0.55	93936	-
	rs73161919	rs7972738	0.018	0.02	0	-0.01	0.13	4003	52.13
	rs73161919	kgp5550470	0.251	4.5	0.051	0.15	0.35	6829	-
	rs73161919	GSA-rs867965	0.875	0.78	0.012	0.14	0.98	8074	-
	rs73161919	kgp11715909	0.881	0.79	0.012	0.14	0.98	8424	-
	rs73161919	rs10847658	0.731	0.54	0.008	0.1	0.97	10372	-
	rs73161919	12:129109756	0.028	0	0	0.01	0.63	10699	-
	rs73161919	kgp10944050	1	0.15	0	0.04	0.97	12229	-
	rs73161919	rs11614829	0.307	5.85	0.066	0.2	0.41	20753	-
	rs73161919	kgp6491194	0.296	5.2	0.059	0.18	0.41	23198	-
	rs73161919	rs12809589	0.315	5.76	0.068	0.2	0.42	34599	-
	rs73161919	12:129135634	0.259	0.04	0	0.03	0.83	36577	-
	rs73161919	rs12825072	0.403	6.57	0.081	0.27	0.53	39593	-
	rs73161919	kgp268869	0.108	0.09	0.001	0	0.39	42427	-
	rs73161919	12:129141487	0.108	0.09	0.001	0	0.39	42430	-
	rs73161919	kgp3215953	0.044	0	0	0.02	0.89	43905	-
	rs73161919	12:129146016	0.105	0.06	0.001	0	0.45	46959	-
	rs73161919	rs35754198	0.207	3.17	0.037	0.11	0.3	47478	-
	rs73161919	rs4272850	0.059	0.2	0.002	0	0.18	54929	-
	rs73161919	12:129157703	0.711	0.08	0.001	0.04	0.97	58646	-
	rs73161919	rs7960753	0.218	1.27	0.014	0.06	0.37	59310	-
	rs73161919	rs3892329	0.164	0.3	0.004	0.01	0.39	65546	-
	rs73161919	rs11059828	0.248	0.13	0.001	0.02	0.65	68138	-
	rs73161919	kgp696896	0.122	0.42	0.005	0.01	0.3	72248	-
	rs73161919	rs11831893	0.144	1.75	0.018	0.05	0.24	72838	-
	rs73161919	rs11829045	0.131	1.45	0.015	0.04	0.23	72962	-
	rs73161919	kgp3459302	0.53	0.22	0.003	0.05	0.95	73254	-
	rs73161919	rs11059832	0.179	0.93	0.01	0.04	0.33	74196	-
	rs73161919	kgp18845490	0.521	0.28	0.004	0.06	0.94	75428	-
	rs73161919	rs4882801	0.074	0.21	0.002	0	0.21	79912	-
	rs73161919	rs201192612	1	0.15	0	0.04	0.97	81326	-
	rs73161919	rs885547	0.053	0.22	0.003	-0.01	0.16	82440	-
	rs73161919	JHU_12.129182068	0.243	1.91	0.024	0.1	0.39	83012	-
	rs73161919	rs149544210	0.882	0.07	0.001	0.04	0.97	85732	-
	rs73161919	rs902061	0.053	0.09	0.001	-0.01	0.21	90499	-
	rs73161919	exm1050781	0.231	0.36	0.005	0.03	0.53	91209	-
	rs73161919	rs577804547	1	0.15	0	0.04	0.97	91274	-
	rs73161919	rs140206136	0.172	0.23	0.002	0.02	0.53	92495	-
