# Supplementary material for: TMEM132C rs7296262 Single-Nucleotide Polymorphism Is Significantly Associated with Nausea Induced by Opioids Administered for Cancer Pain and Postoperative Pain
Source: Int J Mol Sci. 2024 Aug 14;25(16):8845. doi: 10.3390/ijms25168845 (PMC11354332; doi:10.3390/ijms25168845)
Supplement: Supplementary file 1 [file ijms-25-08845-s001.zip › Kang et al_Dataset S2 for Figure S2.xlsx]

## Sheet: Sheet1
	Dataset S2. Dataset for Figure 2
	L1	L2	D'	LOD	r2	CIlow	CIhi	Dist	T-int
	rs7296262	rs10744383	1	46.74	0.173	0.95	1	533	306.63
	rs7296262	rs1466642	0.985	132.69	0.499	0.95	1	707	-
	rs7296262	rs10847658	0.508	2.43	0.014	0.25	0.7	14357	-
	rs7296262	rs7961885	0.337	4.13	0.021	0.2	0.46	27629	-
	rs7296262	rs11615089	0.195	0.03	0	0.02	0.83	29952	-
	rs7296262	rs12809589	0.395	5.61	0.029	0.26	0.52	38584	-
	rs7296262	rs7315373	1	0.24	0.002	0.05	0.98	43306	-
	rs7296262	rs923435	0.186	0.9	0.004	0.04	0.34	49615	-
	rs7296262	rs2398417	0.053	0.09	0	-0.01	0.2	58472	-
	rs7296262	rs4272850	0.052	0.09	0	-0.01	0.2	58914	-
	rs7296262	rs12811924	0.064	0.25	0.001	0	0.18	59869	-
	rs7296262	rs11059821	0.055	0.19	0.001	-0.01	0.17	62220	-
	rs7296262	rs955452	0.057	0.2	0.001	0	0.17	62801	-
	rs7296262	rs7960753	0.005	0	0	-0.01	0.08	63295	-
	rs7296262	rs6486713	0.057	0.2	0.001	0	0.17	63529	-
	rs7296262	rs11059823	0.043	0.06	0	-0.01	0.2	67644	-
	rs7296262	rs10847666	0.037	0.07	0	-0.01	0.16	68404	-
	rs7296262	rs10773566	0.033	0.06	0	-0.01	0.15	68576	-
	rs7296262	rs4075243	0.015	0	0	-0.01	0.23	69081	-
	rs7296262	rs3892329	0.061	0.67	0.003	0	0.13	69531	-
	rs7296262	rs6486717	0.031	0.07	0	-0.01	0.13	72800	-
	rs7296262	rs7298143	0.131	0.34	0.002	0.01	0.32	76087	-
	rs7296262	rs11831893	0.152	0.38	0.002	0.01	0.34	76823	-
	rs7296262	rs11829045	0.178	0.52	0.003	0.02	0.37	76947	-
	rs7296262	rs12309317	0.172	0.92	0.005	0.04	0.31	77393	-
	rs7296262	rs2101506	0.066	0.61	0.003	0	0.14	77617	-
	rs7296262	rs11059832	0.004	0	0	-0.01	0.08	78181	-
	rs7296262	rs7975595	0	0	0	-0.01	0.1	78997	-
	rs7296262	rs7969840	0.146	0.52	0.003	0.02	0.3	79586	-
	rs7296262	rs7315330	0.054	0.32	0.002	0	0.14	80628	-
	rs7296262	rs4882715	0.031	0.18	0.001	-0.01	0.1	82304	-
	rs7296262	rs4882714	0.263	0.97	0.005	0.06	0.46	82473	-
	rs7296262	rs4882801	0.018	0.04	0	-0.01	0.11	83897	-
	rs7296262	rs1466643	0.085	1.31	0.006	0.02	0.15	86206	-
	rs7296262	rs7954114	0.108	0.11	0.001	0	0.37	86647	-
	rs7296262	rs885546	0.017	0.01	0	-0.01	0.17	86738	-
	rs7296262	rs12829696	0.225	1.02	0.005	0.05	0.39	89360	-
	rs7296262	rs12581842	0.015	0	0	-0.01	0.23	89643	-
	rs7296262	rs2087426	0.113	0.54	0.003	0.01	0.24	91663	-
	rs7296262	rs7968958	0.001	0	0	-0.01	0.08	92070	-
	rs7296262	rs902061	0.093	1.37	0.007	0.02	0.16	94484	-
	rs7296262	exm1050765	0.03	0.01	0	0	0.28	94630	-
	rs7296262	exm1050775	0.089	1.24	0.006	0.02	0.16	94869	-
	rs7296262	exm1050781	0.25	0.21	0.002	0.02	0.61	95194	-
	rs7296262	rs10847670	0.069	0.61	0.003	0	0.15	96681	-
	rs10744383	rs1466642	1	4.56	0.033	0.61	1	174	240.87
	rs10744383	rs10847658	0.547	0.54	0.003	0.08	0.87	13824	-
	rs10744383	rs7961885	0.19	5.74	0.035	0.12	0.27	27096	-
	rs10744383	rs11615089	0.447	0.46	0.002	0.07	0.86	29419	-
	rs10744383	rs12809589	0.231	7.71	0.05	0.15	0.31	38051	-
	rs10744383	rs7315373	0.384	0.21	0.002	0.04	0.85	42773	-
	rs10744383	rs923435	0.498	1.22	0.005	0.15	0.74	49082	-
	rs10744383	rs2398417	0.003	0	0	-0.01	0.12	57939	-
	rs10744383	rs4272850	0.002	0	0	-0.01	0.12	58381	-
	rs10744383	rs12811924	0.077	0.57	0.003	0	0.17	59336	-
	rs10744383	rs11059821	0.072	0.5	0.003	0	0.17	61687	-
	rs10744383	rs955452	0.072	0.5	0.003	0	0.17	62268	-
	rs10744383	rs7960753	0.098	0.31	0.002	0	0.25	62762	-
	rs10744383	rs6486713	0.072	0.5	0.003	0	0.17	62996	-
	rs10744383	rs11059823	0.01	0.02	0	-0.01	0.09	67111	-
	rs10744383	rs10847666	0.045	0.09	0	-0.01	0.18	67871	-
	rs10744383	rs10773566	0.049	0.1	0.001	-0.01	0.19	68043	-
	rs10744383	rs4075243	0.027	0.09	0.001	-0.01	0.11	68548	-
	rs10744383	rs3892329	0.008	0	0	-0.01	0.19	68998	-
	rs10744383	rs6486717	0.028	0.02	0	-0.01	0.2	72267	-
	rs10744383	rs7298143	0.063	0.42	0.002	0	0.16	75554	-
	rs10744383	rs11831893	0.035	0.15	0.001	-0.01	0.12	76290	-
	rs10744383	rs11829045	0.034	0.15	0.001	-0.01	0.12	76414	-
	rs10744383	rs12309317	0.205	0.24	0.001	0.02	0.5	76860	-
	rs10744383	rs2101506	0.464	2.03	0.01	0.2	0.66	77084	-
	rs10744383	rs11059832	0.337	3.89	0.021	0.2	0.47	77648	-
	rs10744383	rs7975595	0.147	0.15	0.001	0.01	0.42	78464	-
	rs10744383	rs7969840	0.3	0.46	0.002	0.04	0.58	79053	-
	rs10744383	rs7315330	0.224	2.78	0.015	0.11	0.34	80095	-
	rs10744383	rs4882715	0.276	3.19	0.015	0.15	0.4	81771	-
	rs10744383	rs4882714	0.218	3.2	0.021	0.11	0.34	81940	-
	rs10744383	rs4882801	0.117	0.76	0.004	0.02	0.23	83364	-
	rs10744383	rs1466643	0.182	1.44	0.007	0.06	0.31	85673	-
	rs10744383	rs7954114	0.25	2.73	0.018	0.12	0.4	86114	-
	rs10744383	rs885546	0.305	0.28	0.001	0.03	0.65	86205	-
	rs10744383	rs12829696	0.285	0.27	0.001	0.03	0.63	88827	-
	rs10744383	rs12581842	0.199	0.11	0.001	0.02	0.61	89110	-
	rs10744383	rs2087426	0.019	0	0	0	0.33	91130	-
	rs10744383	rs7968958	0.161	0.47	0.002	0.02	0.34	91537	-
	rs10744383	rs902061	0.176	1.41	0.007	0.05	0.3	93951	-
	rs10744383	exm1050765	0.206	0.09	0.001	0.02	0.66	94097	-
	rs10744383	exm1050775	0.167	1.33	0.006	0.05	0.29	94336	-
	rs10744383	exm1050781	1	0.75	0.002	0.11	0.99	94661	-
	rs10744383	rs10847670	0.102	0.62	0.003	0.01	0.22	96148	-
	rs1466642	rs10847658	0.796	2.61	0.017	0.4	0.94	13650	41.75
	rs1466642	rs7961885	0.248	0.42	0.002	0.03	0.51	26922	-
	rs1466642	rs11615089	1	0.24	0	0.05	0.98	29245	-
	rs1466642	rs12809589	0.213	0.3	0.002	0.02	0.49	37877	-
	rs1466642	rs7315373	0.043	0	0	0.02	0.82	42599	-
	rs1466642	rs923435	0.016	0	0	-0.01	0.27	48908	-
	rs1466642	rs2398417	0.002	0	0	-0.01	0.24	57765	-
	rs1466642	rs4272850	0.001	0	0	-0.01	0.09	58207	-
	rs1466642	rs12811924	0.119	0.16	0.001	0	0.35	59162	-
	rs1466642	rs11059821	0.127	0.18	0.001	0.01	0.36	61513	-
	rs1466642	rs955452	0.125	0.17	0.001	0.01	0.36	62094	-
	rs1466642	rs7960753	0.06	0.11	0.001	0	0.21	62588	-
	rs1466642	rs6486713	0.125	0.17	0.001	0.01	0.36	62822	-
	rs1466642	rs11059823	0.071	0.27	0.002	0	0.19	66937	-
	rs1466642	rs10847666	0.178	0.88	0.005	0.04	0.32	67697	-
	rs1466642	rs10773566	0.18	0.88	0.005	0.04	0.33	67869	-
	rs1466642	rs4075243	0.295	0.79	0.004	0.06	0.52	68374	-
	rs1466642	rs3892329	0.141	1.64	0.009	0.05	0.23	68824	-
	rs1466642	rs6486717	0.111	0.46	0.003	0.01	0.24	72093	-
	rs1466642	rs7298143	0.024	0	0	0	0.51	75380	-
	rs1466642	rs11831893	0.411	1.41	0.007	0.14	0.63	76116	-
	rs1466642	rs11829045	0.457	1.75	0.009	0.18	0.67	76240	-
	rs1466642	rs12309317	0.119	0.19	0.001	0	0.33	76686	-
	rs1466642	rs2101506	0.193	4.71	0.027	0.12	0.27	76910	-
	rs1466642	rs11059832	0.274	2.36	0.014	0.13	0.41	77474	-
	rs1466642	rs7975595	0.032	0.15	0.001	-0.01	0.11	78290	-
	rs1466642	rs7969840	0.072	0.06	0	0	0.32	78879	-
	rs1466642	rs7315330	0.144	0.34	0.002	0.01	0.34	79921	-
	rs1466642	rs4882715	0.161	0.8	0.004	0.03	0.3	81597	-
	rs1466642	rs4882714	0.187	0.09	0.001	0.01	0.6	81766	-
	rs1466642	rs4882801	0.024	0.01	0	-0.01	0.23	83190	-
	rs1466642	rs1466643	0.024	0.06	0	-0.01	0.12	85499	-
	rs1466642	rs7954114	0.726	1.11	0.005	0.18	0.92	85940	-
	rs1466642	rs885546	0.057	0.19	0.001	0	0.17	86031	-
	rs1466642	rs12829696	0.15	0.21	0.001	0.01	0.4	88653	-
	rs1466642	rs12581842	0.022	0.03	0	-0.01	0.13	88936	-
	rs1466642	rs2087426	0.18	0.57	0.004	0.02	0.36	90956	-
	rs1466642	rs7968958	0.045	0.13	0.001	-0.01	0.16	91363	-
	rs1466642	rs902061	0.053	0.31	0.002	0	0.14	93777	-
	rs1466642	exm1050765	0.01	0	0	-0.01	0.14	93923	-
	rs1466642	exm1050775	0.051	0.29	0.002	-0.01	0.13	94162	-
	rs1466642	exm1050781	0.481	1.63	0.011	0.18	0.71	94487	-
	rs1466642	rs10847670	0.031	0.13	0.001	-0.01	0.11	95974	-
