# Supplementary material for: TMEM132C rs7296262 Single-Nucleotide Polymorphism Is Significantly Associated with Nausea Induced by Opioids Administered for Cancer Pain and Postoperative Pain
Source: Int J Mol Sci. 2024 Aug 14;25(16):8845. doi: 10.3390/ijms25168845 (PMC11354332; doi:10.3390/ijms25168845)
Supplement: Supplementary file 1 [file ijms-25-08845-s001.zip › Kang et al_Dataset S4 for Table 7.xlsx]

## Sheet: Sheet2
	Dataset S4. Dataset of CIH for Table 7
	Diagnosis	Sex	Age	rs7296262
	With nausea
	With nausea	male	72	TC
	With nausea	male	72	TT
	With nausea	female	74	TC
	With nausea	male	65	TC
	With nausea	male	82	TT
	With nausea	male	67	TC
	With nausea	male	69	CC
	With nausea	female	30	TC
	With nausea	female	52	CC
	With nausea	female	55	TT
	With nausea	male	54	TC
	With nausea	male	48	TT
	With nausea	female	47	TT
	With nausea	female	68	TC
	With nausea	female	49	TT
	With nausea	female	46	TC
	With nausea	male	73	TC
	With nausea	male	44	TT
	With nausea	male	62	TC
	With nausea	female	52	TC
	With nausea	female	63	TC
	With nausea	male	70	TC
	With nausea	male	39	TT
	With nausea	female	50	TC
	With nausea	female	47	TC
	With nausea	female	61	TT
	With nausea	female	58	TT
	With nausea	female	36	TT
	With nausea	male	60	TC
	With nausea	male	41	CC
	With nausea	male	85	TC
	With nausea	male	70	CC
	With nausea	male	76	TT
	With nausea	female	38	TC
	With nausea	female	61	TT
	With nausea	male	80	TT
	With nausea	male	64	TC
	With nausea	male	60	TT
	With nausea	female	35	TT
	With nausea	female	40	TT
	With nausea	female	74	CC
	With nausea	male	77	CC
	With nausea	male	60	TC
	With nausea	male	58	TC
	With nausea	female	48	TT
	With nausea	male	77	TT
	With nausea	female	55	TT
	With nausea	female	68	TC
	With nausea	male	55	TC
	With nausea	male	73	TT
	With nausea	male	73	TT
	With nausea	male	72	TT
	With nausea	female	50	TC
	With nausea	male	46	TT
	With nausea	female	27	TT
	With nausea	female	51	TT
	With nausea	male	54	TC
	With nausea	female	37	TC
	With nausea	female	54	TC
	With nausea	male	76	TC
	With nausea	male	66	TT
	With nausea	male	52	CC
	With nausea	male	56	TT
	With nausea	female	73	TT
	With nausea	female	55	TT
	With nausea	female	66	TC
	With nausea	female	47	TC
	With nausea	female	59	TT
	With nausea	female	68	TT
	With nausea	female	66	CC
	With nausea	female	57	TT
	With nausea	male	60	TC
	With nausea	male	58	TC
	With nausea	male	61	TT
	With nausea	female	32	TC
	With nausea	female	36	TT
	With nausea	male	59	TT
	With nausea	female	57	CC
	With nausea	male	67	TT
	With nausea	male	76	TT
	With nausea	female	44	TT
	With nausea	male	74	TC
	With nausea	male	65	TT
	With nausea	male	74	CC
	With nausea	male	76	TC
	With nausea	male	37	TC
	With nausea	female	62	TC
	With nausea	female	59	CC
	With nausea	female	45	TC
	With nausea	female	68	TT
	With nausea	female	63	TT
	With nausea	female	45	CC
	With nausea	male	68	TT
	With nausea	male	79	TT
	With nausea	female	47	TC
	With nausea	female	62	TT
	With nausea	female	66	TT
	With nausea	female	73	TC
	With nausea	male	53	TT
	With nausea	female	69	TC
	With nausea	male	46	TT
	With nausea	male	68	TC
	With nausea	female	45	CC
	With nausea	male	58	TT
	With nausea	female	69	TC
	With nausea	male	69	TC
	With nausea	male	25	TT
	With nausea	male	43	TT
	With nausea	male	70	TT
	With nausea	female	49	TC
	With nausea	female	37	TC
	With nausea	male	69	TC
	With nausea	male	67	TT
	With nausea	female	50	CC
	With nausea	male	32	TC
	With nausea	female	55	TC
	With nausea	female	51	TT
	With nausea	female	54	TT
	With nausea	female	64	TC
	With nausea	male	80	TT
	With nausea	female	56	TC
	With nausea	male	41	CC
	With nausea	female	70	TC
	With nausea	female	67	TC
	With nausea	female	70	TC
	With nausea	male	38	TT
	With nausea	male	35	TC
	With nausea	male	77	TT
	With nausea	female	78	TC
	With nausea	male	41	TC
	With nausea	male	77	TC
	With nausea	male	66	TT
	With nausea	female	59	TC
	With nausea	male	67	TT
	With nausea	female	57	TT
	With nausea	male	38	TC
	With nausea	male	49	TC
	With nausea	female	58	TT
	With nausea	female	32	CC
	With nausea	female	63	CC
	With nausea	female	53	TT
	With nausea	female	65	TC
	With nausea	female	43	TT
	With nausea	female	51	CC
	With nausea	male	56	TT
	With nausea	female	50	TC
	With nausea	female	39	TT
	With nausea	male	75	TC
	With nausea	female	58	TT
	With nausea	male	66	CC
	With nausea	male	65	TT
	With nausea	female	35	TT
	With nausea	female	64	CC
	With nausea	male	68	TC
	With nausea	male	72	TT
	With nausea	female	36	TC
	With nausea	female	39	TT
	With nausea	male	65	CC
	With nausea	male	67	TT
	With nausea	female	42	TT
	With nausea	female	33	CC
	With nausea	female	67	TT
	With nausea	female	60	TT
	With nausea	male	56	CC
	With nausea	male	54	TT
	With nausea	male	64	TC
	With nausea	female	43	TC
	With nausea	female	23	TT
	With nausea	male	72	TT
	With nausea	female	76	TC
	With nausea	male	67	CC
	With nausea	female	49	TC
	With nausea	male	72	TT
	With nausea	male	41	TT
	With nausea	female	47	TC
	With nausea	female	58	TT
	With nausea	female	76	TT
	With nausea	male	62	TC
	With nausea	male	58	TC
	With nausea	female	61	TC
	With nausea	male	53	TT
	With nausea	female	61	TT
	With nausea	male	64	TC
	With nausea	male	76	TT
	With nausea	male	72	TC
	With nausea	male	47	TT
	With nausea	male	57	CC
	With nausea	female	34	TT
	With nausea	male	42	TC
	With nausea	male	68	CC
	With nausea	male	67	TC
	With nausea	female	49	TT
	With nausea	male	78	CC
	With nausea	female	61	TT
	With nausea	male	57	TT
	With nausea	male	54	TT
	With nausea	male	48	TC
	With nausea	male	65	TC
	With nausea	female	55	TC
	With nausea	female	66	CC
	With nausea	female	51	TC
	With nausea	female	47	TC
	With nausea	male	62	CC
	With nausea	male	64	TT
	With nausea	female	57	TT
	With nausea	male	53	TT
	With nausea	male	77	TT
	With nausea	female	62	TC
	With nausea	male	73	TC
	With nausea	female	63	TT
	With nausea	male	37	TC
	With nausea	female	52	TT
	With nausea	male	74	TC
	With nausea	female	47	TT
	With nausea	female	49	TT
	With nausea	female	47	TT
	With nausea	female	62	TT
	With nausea	male	57	TC
	With nausea	female	67	CC
	With nausea	female	66	CC
	With nausea	female	43	TC
	With nausea	female	46	TT
	With nausea	male	41	TC
	With nausea	female	42	TC
	With nausea	female	51	TT
	With nausea	male	84	TT
	With nausea	male	48	TC
	With nausea	female	46	TC
	With nausea	female	40	TC
	With nausea	male	55	TC
	With nausea	male	54	CC
	With nausea	female	64	TC
	With nausea	male	70	TT
	With nausea	female	55	TT
	With nausea	female	42	TC
	With nausea	female	63	TC
	With nausea	male	59	CC
	With nausea	female	65	TT
	With nausea	male	64	TC
	With nausea	female	41	TC
	With nausea	male	73	TC
	With nausea	male	68	TC
	With nausea	male	70	TT
	With nausea	female	40	TT
	With nausea	female	71	TT
	With nausea	female	49	TC
	With nausea	female	71	TT
	With nausea	male	61	TC
	With nausea	female	57	TC
	With nausea	female	82	CC
	With nausea	male	84	TC
	With nausea	male	71	TT
	With nausea	female	43	TC
	With nausea	female	36	TC
	With nausea	male	69	TC
	With nausea	female	68	TT
	With nausea	male	49	CC
	With nausea	female	71	TT
	With nausea	female	78	TC
	With nausea	male	73	TC
	With nausea	female	71	TT
	With nausea	female	75	TC
	With nausea	female	57	TC
	With nausea	female	65	TC
	With nausea	female	74	TC
	With nausea	male	46	TC
	With nausea	female	54	TC
	With nausea	female	40	TC
	With nausea	female	66	TT
	With nausea	male	61	CC
	With nausea	male	71	TC
	With nausea	male	47	TT
	With nausea	female	47	TC
	With nausea	female	50	TC
	With nausea	female	58	TC
	With nausea	male	63	TC
	With nausea	female	45	TC
	With nausea	female	46	TC
	With nausea	female	30	TC
	With nausea	male	82	TT
	With nausea	female	67	TC
	With nausea	female	51	TC
	With nausea	male	41	TC
	With nausea	male	59	TT
	With nausea	male	66	TT
	With nausea	female	65	CC
	With nausea	male	52	TT
	With nausea	female	46	CC
	With nausea	male	63	CC
	With nausea	male	62	TT
	With nausea	female	57	TC
	With nausea	male	64	TT
	With nausea	male	65	TT
	With nausea	female	50	TC
	With nausea	male	74	TC
	With nausea	male	44	TC
	With nausea	female	73	TT
	With nausea	male	64	TC
	With nausea	female	63	TT
	With nausea	female	67	TC
	With nausea	male	45	TC
	With nausea	male	74	TT
	With nausea	male	70	TT
	With nausea	female	53	TC
	With nausea	female	41	TT
	With nausea	female	62	TT
	With nausea	female	54	CC
	With nausea	male	60	TC
	With nausea	female	62	TT
	With nausea	male	68	TC
	With nausea	female	72	TT
	With nausea	male	53	TC
	With nausea	female	63	TC
	With nausea	male	73	TT
	With nausea	female	51	TT
	With nausea	female	58	TC
	With nausea	female	43	TC
	With nausea	female	65	TT
	With nausea	female	47	TC
	With nausea	female	49	TC
	With nausea	male	62	TC
	With nausea	female	50	TT
	With nausea	male	64	TC
	With nausea	male	67	TC
	With nausea	female	52	CC
	With nausea	male	75	TC
	With nausea	male	73	TC
	With nausea	female	46	TC
	With nausea	female	58	TT
	With nausea	male	62	TC
	With nausea	female	53	TT
	With nausea	female	61	TT
	With nausea	female	38	TC
	With nausea	female	50	TC
	With nausea	female	62	TT
	With nausea	female	47	TT
	With nausea	female	71	TT
	With nausea	female	58	CC
	With nausea	female	70	TC
	With nausea	male	45	TC
	With nausea	female	49	TC
	With nausea	male	39	TC
	With nausea	female	46	TC
	With nausea	female	61	TC
	With nausea	female	57	TT
	With nausea	female	59	TC
	With nausea	male	69	TT
	With nausea	male	37	TT
	With nausea	female	82	CC
	With nausea	female	72	TC
	With nausea	female	45	TT
	With nausea	male	59	TT
	With nausea	male	54	TC
	With nausea	male	77	TC
	With nausea	female	51	TC
	With nausea	male	63	CC
	With nausea	male	68	TC
	With nausea	female	42	TC
	With nausea	female	53	TC
	With nausea	male	64	CC
	With nausea	female	66	TT
	With nausea	female	45	TC
	With nausea	female	43	TC
	With nausea	female	88	TT
	With nausea	female	68	TC
	With nausea	female	82	TC
	With nausea	female	49	TC
	With nausea	female	88	TC
	With nausea	female	24	TC
	With nausea	female	31	TT
	With nausea	female	78	TC
	With nausea	female	60	TC
	With nausea	male	40	TC
	With nausea	female	72	TT
	With nausea	female	47	TT
	With nausea	female	41	TC
	With nausea	female	45	TT
	With nausea	female	45	CC
	With nausea	female	74	TC
	With nausea	female	47	TT
	With nausea	female	69	TC
	With nausea	female	56	TC
	With nausea	male	74	TT
	With nausea	female	66	TC
	With nausea	female	48	TC
	With nausea	female	62	TC
	With nausea	female	49	TC
	With nausea	female	34	TT
	With nausea	female	48	TC
	With nausea	female	29	TC
	With nausea	female	43	TT
	With nausea	female	53	TC
	With nausea	female	57	TT
	With nausea	female	75	TT
	With nausea	female	40	TC
	With nausea	female	52	TC
	With nausea	female	41	TC
	With nausea	male	51	TT
	With nausea	female	73	TC
	With nausea	female	42	TT
	With nausea	female	49	TC
	With nausea	female	65	TT
	With nausea	female	80	TT
	With nausea	female	73	TC
	With nausea	female	59	TC
	With nausea	female	76	TC
	With nausea	female	54	TC
	With nausea	female	53	TC
	With nausea	female	34	TC
	With nausea	male	75	TT
	With nausea	female	40	TT
	With nausea	female	48	TT
	With nausea	female	57	TC
	With nausea	female	42	TC
	With nausea	female	49	TT
	With nausea	female	73	CC
	With nausea	female	62	TT
	With nausea	female	56	TT
	With nausea	female	79	TT
	With nausea	female	38	CC
	With nausea	female	70	TC
	With nausea	female	47	TC
	With nausea	female	70	TC
	With nausea	female	46	TC
	With nausea	female	61	TT
	With nausea	female	53	TT
	With nausea	female	39	TC
	With nausea	female	40	TC
	With nausea	female	72	TC
	With nausea	female	72	TT
	With nausea	female	55	TC
	With nausea	female	57	TC
	With nausea	female	67	TT
	With nausea	male	72	TC
	With nausea	female	35	CC
	With nausea	male	61	TT
	With nausea	female	75	CC
	With nausea	female	62	TT
	With nausea	female	27	CC
	With nausea	female	80	TT
	With nausea	female	48	TC
	With nausea	female	74	TT
	With nausea	male	62	TT
	With nausea	female	53	TC
	With nausea	female	63	TC
	With nausea	male	80	TC
	With nausea	female	63	TC
	With nausea	female	50	CC
	With nausea	female	62	TT
	With nausea	female	40	TT
	With nausea	female	41	TT
	With nausea	female	44	TC
	With nausea	female	69	TC
	With nausea	female	57	TC
	With nausea	female	63	TT
	With nausea	male	25	TC
	With nausea	female	54	TT
	With nausea	male	63	TC
	With nausea	female	50	TC
	With nausea	female	65	TC
	With nausea	female	37	TC
	With nausea	female	42	TC
	With nausea	female	75	CC
	With nausea	female	65	TT
	With nausea	female	66	TC
	With nausea	female	46	TT
	With nausea	female	69	TT
	With nausea	female	62	TC
	With nausea	female	73	TC
	With nausea	female	40	TC
	With nausea	female	47	TC
	With nausea	male	88	TC
	With nausea	female	52	TC
	With nausea	female	56	TT
	With nausea	male	60	TT
	With nausea	female	48	TC
	With nausea	female	44	TT
	With nausea	female	60	TT
	With nausea	female	75	TC
	With nausea	female	69	TC
	With nausea	female	76	CC
	With nausea	female	54	TT
	With nausea	female	36	TT
	With nausea	female	41	TT
	With nausea	female	46	TT
	With nausea	female	74	TC
	With nausea	female	66	TT
	With nausea	female	65	TC
	With nausea	male	65	TC
	With nausea	female	58	TT
	With nausea	female	72	TT
	With nausea	female	67	TC
	With nausea	female	76	TC
	With nausea	female	54	TT
	With nausea	female	79	TT
	With nausea	female	36	TT
	With nausea	female	66	TT
	With nausea	female	63	TT
	With nausea	female	71	TT
	With nausea	female	68	TT
	With nausea	female	69	CC
	With nausea	female	72	TC
	With nausea	female	69	CC
	With nausea	female	68	TC
	With nausea	female	67	TT
	With nausea	male	46	TT
	With nausea	female	72	TC
	With nausea	female	46	TT
	With nausea	female	68	TT
	With nausea	female	38	TC
	With nausea	female	56	TT
	With nausea	female	35	TC
	With nausea	female	89	TC
	With nausea	female	43	CC
	With nausea	female	47	TT
	With nausea	female	51	TT
	With nausea	female	60	TT
	With nausea	female	72	CC
	With nausea	female	68	TT
	With nausea	female	54	TC
	With nausea	female	31	TC
	With nausea	female	23	TC
	With nausea	female	29	CC
	With nausea	female	34	TT
	With nausea	female	47	TT
	With nausea	female	40	CC
	With nausea	female	69	TC
	With nausea	female	31	TC
	With nausea	female	51	CC
	With nausea	female	49	TT
	With nausea	female	37	TC
	With nausea	female	35	TC
	With nausea	female	47	TT
	With nausea	female	77	TT
	With nausea	female	53	TT
	With nausea	male	24	TC
	With nausea	female	59	CC
	With nausea	female	72	TT
	With nausea	female	43	TT
	With nausea	female	44	TC
	With nausea	female	49	TC
	With nausea	female	57	CC
	With nausea	female	36	TT
	With nausea	female	47	TC
	With nausea	female	65	TC
	With nausea	female	41	TT
	With nausea	female	51	TC
	With nausea	female	65	TT
	With nausea	female	55	TT
	With nausea	female	63	TT
	With nausea	female	49	TT
	With nausea	female	73	TC
	With nausea	female	71	TC
	With nausea	female	75	TC
	With nausea	female	58	TC
	With nausea	female	73	TT
	With nausea	female	52	TC
	With nausea	female	74	TT
	With nausea	female	59	TC
	With nausea	female	61	TT
	With nausea	female	51	TC
	With nausea	female	67	TT
	With nausea	female	69	TT
	With nausea	female	50	CC
	With nausea	female	55	TC
	With nausea	female	72	TC
	With nausea	male	44	TT
	With nausea	female	78	TT
	With nausea	female	62	TT
	With nausea	female	56	TC
	With nausea	male	81	TT
	With nausea	female	63	TC
	With nausea	female	43	TC
	With nausea	female	38	TT
	With nausea	female	60	TT
	With nausea	female	38	TT
	With nausea	female	52	TC
	With nausea	female	43	TT
	With nausea	female	41	TT
	With nausea	female	45	TC
	With nausea	female	57	TT
	With nausea	female	63	TC
	With nausea	female	51	TC
	With nausea	female	83	TT
	With nausea	female	74	TC
	With nausea	female	57	TT
	With nausea	female	87	TC
	With nausea	female	59	TC
	With nausea	female	69	TT
	With nausea	female	87	CC
	With nausea	female	38	TC
	With nausea	female	85	CC
	With nausea	female	54	TC
	With nausea	female	64	TT
	With nausea	female	72	TC
	With nausea	female	23	TT
	With nausea	female	66	TC
	With nausea	female	38	TT
	With nausea	female	30	TT
	With nausea	female	44	TC
	With nausea	female	35	TT
	With nausea	female	42	CC
	With nausea	female	47	CC
	With nausea	female	54	TT
	With nausea	female	70	TC
	With nausea	female	60	CC
	With nausea	female	54	TC
	With nausea	female	42	TT
	With nausea	male	45	TC
	With nausea	female	71	TT
	With nausea	female	53	TC
	With nausea	female	71	TC
	With nausea	female	35	TT
	With nausea	female	43	TT
	With nausea	female	56	TT
	With nausea	female	53	TC
	With nausea	female	56	TC
	With nausea	female	70	TT
	With nausea	female	53	TT
	With nausea	female	72	TC
	With nausea	female	31	TC
	With nausea	female	54	TC
	With nausea	female	62	CC
	With nausea	male	82	TC
	With nausea	male	76	TC
	With nausea	female	74	TC
	With nausea	female	45	TC
	With nausea	female	42	TT
	With nausea	female	60	CC
	With nausea	female	66	TC
	With nausea	female	28	TC
	With nausea	male	33	TT
	With nausea	female	46	TC
	With nausea	female	52	TT
	With nausea	female	48	TT
	With nausea	female	57	TC
	With nausea	male	60	TC
	With nausea	female	73	TC
	With nausea	female	75	TC
	With nausea	female	73	CC
	With nausea	female	53	TC
	With nausea	female	42	TT
	With nausea	female	61	TT
	With nausea	female	67	TT
	With nausea	female	61	TT
	With nausea	female	80	TC
	With nausea	female	51	CC
	With nausea	female	51	TC
	With nausea	female	53	TT
	With nausea	female	40	TC
	With nausea	female	60	CC
	With nausea	female	47	TT
	With nausea	female	78	TT
	With nausea	female	44	TC
	With nausea	female	71	TC
	With nausea	female	49	TT
	With nausea	female	61	TC
	With nausea	female	49	CC
	With nausea	female	53	TT
	With nausea	female	80	CC
	With nausea	female	54	CC
	With nausea	female	63	TT
	With nausea	female	46	TT
	With nausea	female	78	TT
	With nausea	male	72	TC
	With nausea	female	40	CC
	With nausea	female	68	CC
	With nausea	female	48	TC
	With nausea	female	47	TC
	With nausea	female	38	CC
	With nausea	female	50	TT
	With nausea	female	33	TT
	With nausea	male	75	TC
	With nausea	female	51	TT
	With nausea	female	72	TT
	With nausea	female	67	TC
	With nausea	female	64	TT
	With nausea	female	44	TC
	With nausea	female	61	TC
	With nausea	female	55	TT
	With nausea	female	51	TC
	With nausea	male	48	TC
	With nausea	female	69	TT
	With nausea	female	78	CC
	With nausea	female	35	TC
	With nausea	female	55	TC
	With nausea	female	27	TC
	With nausea	male	68	TT
	With nausea	male	83	TT
	With nausea	male	34	TC
	With nausea	male	61	TC
	With nausea	female	44	TT
	With nausea	female	60	TC
	With nausea	female	46	TT
	With nausea	female	75	CC
	With nausea	female	35	TC
	With nausea	female	36	TT
	With nausea	female	34	TT
	With nausea	female	50	TC
	With nausea	female	44	TT
	With nausea	female	55	CC
	With nausea	female	60	TC
	With nausea	male	58	TC
	With nausea	female	60	TT
	With nausea	female	63	CC
	With nausea	female	61	TT
	With nausea	female	38	TC
	With nausea	female	51	TT
	With nausea	female	51	TC
	With nausea	female	60	CC
	With nausea	female	64	CC
	With nausea	female	42	TT
	With nausea	female	66	TT
	With nausea	female	73	TC
	With nausea	female	52	TT
	With nausea	female	63	TC
	With nausea	female	49	TT
	With nausea	male	50	CC
	With nausea	female	61	TT
	With nausea	female	76	TT
	With nausea	female	54	TC
	With nausea	female	42	CC
	With nausea	female	34	TC
	With nausea	female	45	TC
	With nausea	female	49	CC
	With nausea	male	59	TT
	With nausea	female	42	TC
	With nausea	female	67	TC
	With nausea	female	52	TT
	With nausea	female	53	CC
	With nausea	female	22	CC
	With nausea	female	65	CC
	With nausea	female	49	TT
	With nausea	female	66	TT
	With nausea	female	72	TT
	With nausea	female	43	TC
	With nausea	female	82	TT
	With nausea	female	50	TC
	With nausea	female	64	TT
	With nausea	female	62	TT
	With nausea	female	42	TC
	With nausea	female	40	TT
	With nausea	female	44	TC
	With nausea	female	80	TC
	With nausea	male	72	TC
	With nausea	female	55	CC
	With nausea	female	63	TC
	With nausea	male	66	TC
	With nausea	female	77	TT
	With nausea	female	47	TT
	With nausea	female	73	TC
	With nausea	female	41	CC
	With nausea	female	48	CC
	With nausea	female	48	TT
	With nausea	female	74	TT
	With nausea	female	38	TT
	With nausea	female	53	CC
	With nausea	female	76	TC
	With nausea	female	74	TC
	With nausea	female	42	TT
	With nausea	female	61	TC
	With nausea	female	64	TC
	With nausea	female	71	TT
	With nausea	female	77	TT
	With nausea	female	39	TC
	With nausea	female	42	TT
	With nausea	female	54	CC
	With nausea	female	74	CC
	With nausea	female	42	TC
	With nausea	female	46	TT
	With nausea	female	80	TT
	With nausea	female	43	TC
	With nausea	female	77	TT
	With nausea	female	59	TT
	With nausea	female	71	TC
	With nausea	female	46	TC
	With nausea	female	58	TT
	With nausea	female	49	CC
	With nausea	female	51	TC
	With nausea	female	37	TC
	With nausea	female	44	TT
	With nausea	female	46	TT
	With nausea	female	64	CC
	With nausea	female	56	TC
	With nausea	female	41	TT
	With nausea	female	61	TC
	With nausea	male	70	TC
	With nausea	female	49	TT
	With nausea	female	70	TC
	With nausea	female	52	TC
	With nausea	female	57	TT
	With nausea	female	63	TC
	With nausea	female	86	TT
	With nausea	female	49	CC
	With nausea	female	60	TT
	With nausea	female	48	TC
	With nausea	female	39	CC
	With nausea	female	51	TC
	With nausea	female	43	TC
	With nausea	female	75	TT
	With nausea	female	41	TC
	With nausea	female	31	TT
	With nausea	female	72	TT
	With nausea	female	54	TT
	With nausea	female	60	TC
	With nausea	female	55	TT
	With nausea	female	68	TT
	With nausea	female	28	TC
	With nausea	male	57	TC
	With nausea	female	68	TT
	With nausea	male	68	TC
	With nausea	female	61	TC
	With nausea	female	39	TT
	With nausea	female	59	CC
	With nausea	female	68	CC
	With nausea	female	40	TC
	With nausea	female	73	TT
	With nausea	female	44	TT
	With nausea	female	70	TC
	With nausea	female	58	TT
	With nausea	female	31	TT
	With nausea	female	50	TC
	With nausea	female	72	TC
	With nausea	female	44	TT
	With nausea	female	63	TC
	With nausea	male	45	TT
	With nausea	female	64	TC
	With nausea	male	80	TT
	With nausea	female	65	TC
	With nausea	female	66	TT
	With nausea	female	69	TC
	With nausea	female	61	TT
	With nausea	female	53	TT
	With nausea	female	74	CC
	With nausea	female	52	TT
	With nausea	female	67	TT
	With nausea	female	40	TT
	With nausea	female	67	CC
	With nausea	female	45	TC
	With nausea	female	63	TC
	With nausea	female	42	TT
	With nausea	female	72	TC
	With nausea	female	70	TT
	With nausea	female	61	TC
	With nausea	male	46	TC
	With nausea	female	43	TT
	With nausea	female	31	TT
	With nausea	female	52	TT
	With nausea	female	46	TT
	With nausea	female	40	CC
	Without nausea
	Without nausea	male	61	TT
	Without nausea	male	75	TC
	Without nausea	male	63	TC
	Without nausea	female	50	TT
	Without nausea	male	79	TC
	Without nausea	female	63	TC
	Without nausea	male	53	TC
	Without nausea	male	76	TT
	Without nausea	male	23	TC
	Without nausea	female	55	CC
	Without nausea	male	72	TT
	Without nausea	male	78	CC
	Without nausea	female	50	TC
	Without nausea	male	62	CC
	Without nausea	female	51	TT
	Without nausea	female	47	CC
	Without nausea	female	53	TC
	Without nausea	male	60	TT
	Without nausea	female	54	TT
	Without nausea	male	71	TC
	Without nausea	female	47	CC
	Without nausea	male	47	TT
	Without nausea	female	46	TC
	Without nausea	female	70	TC
	Without nausea	female	45	TT
	Without nausea	female	54	TT
	Without nausea	female	45	TC
	Without nausea	female	74	TT
	Without nausea	male	53	TT
	Without nausea	female	48	CC
	Without nausea	male	58	CC
	Without nausea	male	52	TT
	Without nausea	female	65	CC
	Without nausea	male	46	TT
	Without nausea	female	63	CC
	Without nausea	female	28	TC
	Without nausea	male	50	TC
	Without nausea	male	35	CC
	Without nausea	female	66	TT
	Without nausea	female	72	TT
	Without nausea	male	73	TC
	Without nausea	female	41	CC
	Without nausea	male	63	TT
	Without nausea	female	66	TC
	Without nausea	female	46	TT
	Without nausea	male	50	CC
	Without nausea	female	69	TT
	Without nausea	female	38	TC
	Without nausea	female	67	TC
	Without nausea	male	71	TC
	Without nausea	female	66	CC
	Without nausea	male	60	TC
	Without nausea	female	55	TT
	Without nausea	male	83	TC
	Without nausea	male	55	CC
	Without nausea	male	68	CC
	Without nausea	male	77	TC
	Without nausea	male	62	CC
	Without nausea	male	68	TT
	Without nausea	male	62	TC
	Without nausea	male	54	TC
	Without nausea	male	65	TT
	Without nausea	female	58	TC
	Without nausea	male	73	TT
	Without nausea	female	81	TT
	Without nausea	male	59	TT
	Without nausea	male	66	TT
	Without nausea	male	87	TC
	Without nausea	female	43	CC
	Without nausea	female	47	TC
	Without nausea	female	42	TC
	Without nausea	male	71	TC
	Without nausea	male	53	TC
	Without nausea	female	36	TC
	Without nausea	male	75	TT
	Without nausea	female	43	TT
	Without nausea	female	41	TC
	Without nausea	male	67	TT
	Without nausea	male	72	TT
	Without nausea	male	68	TC
	Without nausea	female	80	TT
	Without nausea	male	60	TT
	Without nausea	female	37	TT
	Without nausea	female	56	TT
	Without nausea	male	74	TC
	Without nausea	male	75	TT
	Without nausea	male	54	CC
	Without nausea	male	74	TC
	Without nausea	female	60	TT
	Without nausea	female	52	TT
	Without nausea	male	71	TC
	Without nausea	male	60	TT
	Without nausea	male	63	TC
	Without nausea	male	31	TC
	Without nausea	male	73	CC
	Without nausea	female	77	TT
	Without nausea	female	57	TC
	Without nausea	male	52	TC
	Without nausea	female	57	TT
	Without nausea	male	61	TT
	Without nausea	female	69	CC
	Without nausea	male	65	TT
	Without nausea	female	75	CC
	Without nausea	male	69	TC
	Without nausea	male	48	CC
	Without nausea	male	48	TC
	Without nausea	male	74	TT
	Without nausea	male	82	TT
	Without nausea	female	54	TC
	Without nausea	male	59	CC
	Without nausea	female	34	TT
	Without nausea	female	44	CC
	Without nausea	male	78	CC
	Without nausea	female	56	CC
	Without nausea	male	80	TC
	Without nausea	male	69	CC
	Without nausea	male	71	TT
	Without nausea	female	47	TT
	Without nausea	male	67	TC
	Without nausea	male	48	TC
	Without nausea	female	58	TC
	Without nausea	male	73	TC
	Without nausea	female	42	TT
	Without nausea	male	55	TT
	Without nausea	female	61	TC
	Without nausea	male	67	TC
	Without nausea	female	73	TT
	Without nausea	male	71	TT
	Without nausea	male	67	TC
	Without nausea	male	61	TT
	Without nausea	female	70	TC
	Without nausea	female	46	TT
	Without nausea	female	41	CC
	Without nausea	female	48	TC
	Without nausea	male	64	TT
	Without nausea	female	29	TT
	Without nausea	female	50	TT
	Without nausea	male	39	TT
	Without nausea	female	37	TT
	Without nausea	female	45	TC
	Without nausea	female	52	CC
	Without nausea	male	68	TC
	Without nausea	male	70	TT
	Without nausea	male	37	TC
	Without nausea	female	55	TC
	Without nausea	male	67	TT
	Without nausea	female	64	TT
	Without nausea	male	64	TT
	Without nausea	male	64	TT
	Without nausea	male	70	CC
	Without nausea	female	54	TT
	Without nausea	female	59	TT
	Without nausea	male	65	TT
	Without nausea	female	62	CC
	Without nausea	female	45	TT
	Without nausea	male	72	TT
	Without nausea	male	57	TC
	Without nausea	female	40	TC
	Without nausea	male	69	TC
	Without nausea	female	51	TC
	Without nausea	male	67	TC
	Without nausea	male	93	TC
	Without nausea	male	76	TC
	Without nausea	male	72	TT
	Without nausea	male	37	TT
	Without nausea	female	44	TC
	Without nausea	male	49	TC
	Without nausea	male	68	TT
	Without nausea	female	44	CC
	Without nausea	male	80	TT
	Without nausea	female	60	TT
	Without nausea	female	70	TC
	Without nausea	female	74	TC
	Without nausea	male	61	TC
	Without nausea	male	77	TC
	Without nausea	male	68	TT
	Without nausea	male	51	TC
	Without nausea	male	63	TT
	Without nausea	female	53	TC
	Without nausea	male	65	TT
	Without nausea	female	52	TC
	Without nausea	female	68	CC
	Without nausea	male	75	TC
	Without nausea	male	72	TC
	Without nausea	female	46	TT
	Without nausea	female	70	TC
	Without nausea	female	77	TC
	Without nausea	male	65	TC
	Without nausea	female	54	TC
	Without nausea	male	72	CC
	Without nausea	male	40	TT
	Without nausea	male	62	TT
	Without nausea	male	45	TT
	Without nausea	male	52	TC
	Without nausea	male	40	TT
	Without nausea	female	45	TT
	Without nausea	male	68	TC
	Without nausea	female	50	TT
	Without nausea	female	49	TC
	Without nausea	female	47	TT
	Without nausea	female	72	TC
	Without nausea	female	78	CC
	Without nausea	female	62	TC
	Without nausea	male	70	TT
	Without nausea	male	73	TT
	Without nausea	male	69	TC
	Without nausea	female	23	TC
	Without nausea	female	74	TC
	Without nausea	male	37	TC
	Without nausea	female	46	TC
	Without nausea	male	63	TC
	Without nausea	male	60	TC
	Without nausea	male	72	TT
	Without nausea	male	36	TT
	Without nausea	male	61	CC
	Without nausea	male	72	CC
	Without nausea	female	77	TC
	Without nausea	male	75	TT
	Without nausea	male	51	CC
	Without nausea	male	42	TT
	Without nausea	male	54	TT
	Without nausea	female	75	TC
	Without nausea	male	68	TC
	Without nausea	male	69	TC
	Without nausea	male	75	TT
	Without nausea	male	74	TC
	Without nausea	male	80	TC
	Without nausea	male	61	TT
	Without nausea	female	42	TC
	Without nausea	female	78	TC
	Without nausea	male	72	TT
	Without nausea	male	71	TT
	Without nausea	female	54	CC
	Without nausea	male	73	TC
	Without nausea	male	69	TT
	Without nausea	male	48	TT
	Without nausea	male	80	TC
	Without nausea	male	61	TT
	Without nausea	male	68	TC
	Without nausea	male	76	TT
	Without nausea	male	72	TT
	Without nausea	female	72	TT
	Without nausea	female	75	TT
	Without nausea	female	40	CC
	Without nausea	male	70	TT
	Without nausea	female	42	CC
	Without nausea	male	25	CC
	Without nausea	female	35	CC
	Without nausea	male	68	TT
	Without nausea	male	64	TC
	Without nausea	male	70	TC
	Without nausea	male	74	TC
	Without nausea	female	46	TC
	Without nausea	male	57	TC
	Without nausea	male	62	TC
	Without nausea	male	54	TC
	Without nausea	male	79	CC
	Without nausea	female	65	TC
	Without nausea	female	58	CC
	Without nausea	female	78	TT
	Without nausea	male	77	CC
	Without nausea	female	67	TT
	Without nausea	male	69	TC
	Without nausea	female	58	TC
	Without nausea	female	49	CC
	Without nausea	male	83	CC
	Without nausea	female	46	TC
	Without nausea	male	54	TC
	Without nausea	male	67	TT
	Without nausea	male	52	CC
	Without nausea	female	67	TT
	Without nausea	male	74	TC
	Without nausea	male	73	CC
	Without nausea	female	48	CC
	Without nausea	female	66	TT
	Without nausea	male	58	TC
	Without nausea	female	77	TT
	Without nausea	male	65	TC
	Without nausea	male	64	CC
	Without nausea	male	75	TC
	Without nausea	female	45	TT
	Without nausea	female	49	TC
	Without nausea	male	69	TC
	Without nausea	male	52	TT
	Without nausea	female	72	TT
	Without nausea	female	46	TC
	Without nausea	female	46	TC
	Without nausea	male	65	CC
	Without nausea	male	79	TC
	Without nausea	male	75	CC
	Without nausea	male	60	CC
	Without nausea	female	65	TC
	Without nausea	male	66	TT
	Without nausea	male	60	TT
	Without nausea	male	58	TC
	Without nausea	male	65	TT
	Without nausea	male	64	TC
	Without nausea	male	65	TC
	Without nausea	female	48	TC
	Without nausea	female	71	TT
	Without nausea	male	48	TC
	Without nausea	female	56	TT
	Without nausea	female	49	CC
	Without nausea	female	55	TT
	Without nausea	female	54	TT
	Without nausea	male	63	TT
	Without nausea	male	69	TT
	Without nausea	male	75	TC
	Without nausea	female	45	TT
	Without nausea	male	59	TC
	Without nausea	male	54	CC
	Without nausea	male	74	TC
	Without nausea	female	42	TT
	Without nausea	female	40	TT
	Without nausea	female	44	TT
	Without nausea	male	57	TT
	Without nausea	male	67	TC
	Without nausea	male	68	TT
	Without nausea	male	41	CC
	Without nausea	female	51	TT
	Without nausea	male	67	TT
	Without nausea	male	83	TC
	Without nausea	male	68	TC
	Without nausea	female	61	TC
	Without nausea	male	67	TC
	Without nausea	male	51	TC
	Without nausea	male	76	TT
	Without nausea	female	58	TT
	Without nausea	female	68	TC
	Without nausea	male	88	TT
	Without nausea	female	71	CC
	Without nausea	male	67	TT
	Without nausea	male	74	TC
	Without nausea	female	41	CC
	Without nausea	female	47	TT
	Without nausea	male	72	TT
	Without nausea	male	57	TC
	Without nausea	male	27	CC
	Without nausea	male	58	TT
	Without nausea	male	63	TC
	Without nausea	male	68	TC
	Without nausea	female	49	TC
	Without nausea	female	44	CC
	Without nausea	male	52	TC
	Without nausea	male	41	TT
	Without nausea	female	79	TT
	Without nausea	female	57	CC
	Without nausea	male	56	TC
	Without nausea	male	61	CC
	Without nausea	female	40	TT
	Without nausea	male	75	CC
	Without nausea	female	62	CC
	Without nausea	male	68	TC
	Without nausea	female	48	TC
	Without nausea	male	56	TC
	Without nausea	female	30	TC
	Without nausea	female	48	TC
	Without nausea	female	28	CC
	Without nausea	female	46	TC
	Without nausea	female	41	TC
	Without nausea	male	63	TC
	Without nausea	male	61	TT
	Without nausea	female	30	TT
	Without nausea	female	80	TT
	Without nausea	female	58	TC
	Without nausea	male	76	TC
	Without nausea	female	46	TT
	Without nausea	female	44	TC
	Without nausea	male	74	TT
	Without nausea	male	66	TC
	Without nausea	male	60	TC
	Without nausea	female	43	TC
	Without nausea	male	62	TC
	Without nausea	female	47	TT
	Without nausea	male	66	TT
	Without nausea	male	73	TT
	Without nausea	male	55	CC
	Without nausea	male	41	TT
	Without nausea	male	43	TT
	Without nausea	female	65	TT
	Without nausea	male	48	TT
	Without nausea	male	63	TT
	Without nausea	male	30	CC
	Without nausea	female	65	TC
	Without nausea	male	64	TC
	Without nausea	male	73	TC
	Without nausea	female	47	TT
	Without nausea	male	62	TT
	Without nausea	male	66	TC
	Without nausea	male	27	TT
	Without nausea	female	51	CC
	Without nausea	male	74	TC
	Without nausea	male	51	TT
	Without nausea	male	53	TT
	Without nausea	female	41	TC
	Without nausea	male	67	TT
	Without nausea	female	43	CC
	Without nausea	female	82	TC
	Without nausea	female	62	TT
	Without nausea	male	52	TC
	Without nausea	female	65	TC
	Without nausea	female	61	TT
	Without nausea	female	52	TC
	Without nausea	male	66	TT
	Without nausea	female	56	TT
	Without nausea	female	59	TT
	Without nausea	female	51	TC
	Without nausea	male	72	TT
	Without nausea	male	54	TT
	Without nausea	male	42	TC
	Without nausea	male	59	TC
	Without nausea	female	48	TT
	Without nausea	female	52	TC
	Without nausea	male	65	TC
	Without nausea	male	60	CC
	Without nausea	female	64	CC
	Without nausea	female	62	TT
	Without nausea	male	77	CC
	Without nausea	male	80	TT
	Without nausea	female	74	CC
	Without nausea	female	71	TC
	Without nausea	female	57	TT
	Without nausea	female	48	TT
	Without nausea	male	79	CC
	Without nausea	female	48	TT
	Without nausea	female	69	TT
	Without nausea	male	63	TT
	Without nausea	male	38	TT
	Without nausea	male	57	TT
	Without nausea	male	43	TC
	Without nausea	female	70	TT
	Without nausea	female	50	TC
	Without nausea	male	41	CC
	Without nausea	female	42	TT
	Without nausea	male	62	TC
	Without nausea	male	59	TT
	Without nausea	female	64	TT
	Without nausea	female	43	TC
	Without nausea	female	38	TC
	Without nausea	female	24	CC
	Without nausea	male	76	TT
	Without nausea	male	67	TT
	Without nausea	male	58	TC
	Without nausea	female	49	TC
	Without nausea	male	62	CC
	Without nausea	female	33	TC
	Without nausea	female	55	TT
	Without nausea	female	42	TT
	Without nausea	male	56	TC
	Without nausea	female	74	TC
	Without nausea	male	60	TC
	Without nausea	female	40	CC
	Without nausea	male	70	TC
	Without nausea	male	74	TT
	Without nausea	male	67	TT
	Without nausea	female	85	TT
	Without nausea	male	73	TC
	Without nausea	male	27	TC
	Without nausea	male	75	TC
	Without nausea	female	65	CC
	Without nausea	male	47	TT
	Without nausea	male	66	TC
	Without nausea	female	68	CC
	Without nausea	male	68	TC
	Without nausea	female	48	TC
	Without nausea	female	73	CC
	Without nausea	female	52	TC
	Without nausea	female	43	CC
	Without nausea	female	56	CC
	Without nausea	female	71	CC
	Without nausea	male	76	TC
	Without nausea	male	68	TC
	Without nausea	female	41	TT
	Without nausea	male	55	TC
	Without nausea	male	79	TC
	Without nausea	male	63	CC
	Without nausea	female	56	TT
	Without nausea	female	41	TC
	Without nausea	female	43	TT
	Without nausea	female	49	TC
	Without nausea	male	53	TT
	Without nausea	female	68	TC
	Without nausea	female	46	TC
	Without nausea	female	53	CC
	Without nausea	male	51	TC
	Without nausea	male	69	CC
	Without nausea	male	77	TC
	Without nausea	male	68	TC
	Without nausea	female	61	TT
	Without nausea	female	69	TT
	Without nausea	male	60	TC
	Without nausea	male	44	CC
	Without nausea	male	43	CC
	Without nausea	male	74	TT
	Without nausea	male	44	TC
	Without nausea	male	74	TC
	Without nausea	female	38	TC
	Without nausea	male	83	CC
	Without nausea	male	55	TC
	Without nausea	female	61	CC
	Without nausea	female	42	TC
	Without nausea	male	75	TC
	Without nausea	male	68	CC
	Without nausea	male	51	TT
	Without nausea	female	51	TT
	Without nausea	male	58	TC
	Without nausea	female	48	TC
	Without nausea	female	68	TT
	Without nausea	male	68	TC
	Without nausea	male	60	TT
	Without nausea	female	45	TT
	Without nausea	male	71	TC
	Without nausea	male	83	TT
	Without nausea	male	37	TC
	Without nausea	male	75	TC
	Without nausea	female	41	TT
	Without nausea	female	51	TC
	Without nausea	male	69	TT
	Without nausea	female	68	TT
	Without nausea	male	47	CC
	Without nausea	male	78	TC
	Without nausea	male	50	TT
	Without nausea	male	75	TC
	Without nausea	female	42	TT
	Without nausea	male	71	TC
	Without nausea	female	47	CC
	Without nausea	female	26	CC
	Without nausea	female	58	TT
	Without nausea	male	67	TT
	Without nausea	male	55	TC
	Without nausea	female	30	TC
	Without nausea	female	42	TT
	Without nausea	female	62	TT
	Without nausea	female	53	TT
	Without nausea	male	62	TT
	Without nausea	female	55	CC
	Without nausea	female	63	TT
	Without nausea	male	67	TC
	Without nausea	male	47	TC
	Without nausea	male	29	TC
	Without nausea	male	53	TC
	Without nausea	male	70	TT
	Without nausea	female	49	CC
	Without nausea	male	49	CC
	Without nausea	female	54	TC
	Without nausea	female	49	TT
	Without nausea	male	71	TT
	Without nausea	male	76	TC
	Without nausea	female	50	TT
	Without nausea	male	68	CC
	Without nausea	male	79	TC
	Without nausea	male	24	TC
	Without nausea	male	43	TC
	Without nausea	female	60	TT
	Without nausea	female	65	CC
	Without nausea	male	63	TT
	Without nausea	male	67	TT
	Without nausea	female	66	TC
	Without nausea	male	70	TT
	Without nausea	female	50	TC
	Without nausea	female	70	TC
	Without nausea	female	40	TC
	Without nausea	female	64	TT
	Without nausea	female	48	TC
	Without nausea	male	82	TC
	Without nausea	female	51	TT
	Without nausea	male	69	TC
	Without nausea	female	46	TT
	Without nausea	male	65	TT
	Without nausea	male	61	TC
	Without nausea	male	53	TC
	Without nausea	male	59	CC
	Without nausea	female	49	TT
	Without nausea	male	36	TC
	Without nausea	female	61	TT
	Without nausea	female	49	TT
	Without nausea	male	67	TC
	Without nausea	male	66	TC
	Without nausea	male	73	TC
	Without nausea	male	66	CC
	Without nausea	female	63	TC
	Without nausea	male	46	CC
	Without nausea	female	65	TC
	Without nausea	male	63	CC
	Without nausea	female	39	TT
	Without nausea	female	66	TC
	Without nausea	female	50	TT
	Without nausea	female	47	TC
	Without nausea	male	73	TC
	Without nausea	male	66	TT
	Without nausea	male	67	TC
	Without nausea	female	68	TC
	Without nausea	male	49	TT
	Without nausea	male	63	TC
	Without nausea	male	20	TT
	Without nausea	male	79	TC
	Without nausea	female	68	TT
	Without nausea	male	43	TC
	Without nausea	female	68	TC
	Without nausea	female	46	TC
	Without nausea	male	65	TT
	Without nausea	male	74	CC
	Without nausea	male	72	TT
	Without nausea	male	68	CC
	Without nausea	male	68	TT
	Without nausea	female	76	TT
	Without nausea	male	77	TC
	Without nausea	male	67	TT
	Without nausea	female	41	CC
	Without nausea	female	46	TT
	Without nausea	male	60	CC
	Without nausea	male	72	TC
	Without nausea	female	42	TC
	Without nausea	female	36	TC
	Without nausea	male	73	TC
	Without nausea	female	74	TT
	Without nausea	male	79	CC
	Without nausea	male	48	CC
	Without nausea	male	53	CC
	Without nausea	male	46	TT
	Without nausea	male	65	CC
	Without nausea	male	67	TC
	Without nausea	female	36	TT
	Without nausea	male	66	TC
	Without nausea	male	51	TC
	Without nausea	male	37	CC
	Without nausea	male	48	TT
	Without nausea	male	84	TT
	Without nausea	female	45	CC
	Without nausea	male	78	TT
	Without nausea	female	39	TC
	Without nausea	female	67	TT
	Without nausea	male	65	TC
	Without nausea	female	57	TC
	Without nausea	male	52	TT
	Without nausea	male	73	TC
	Without nausea	female	37	CC
	Without nausea	female	38	TC
	Without nausea	female	50	CC
	Without nausea	female	40	TT
	Without nausea	female	52	TT
	Without nausea	female	29	TC
	Without nausea	male	44	TT
	Without nausea	female	62	TC
	Without nausea	female	37	TC
	Without nausea	female	67	TT
	Without nausea	male	65	TC
	Without nausea	female	61	TT
	Without nausea	female	37	TT
	Without nausea	male	54	TC
	Without nausea	female	50	TC
	Without nausea	male	39	TT
	Without nausea	male	59	TT
	Without nausea	female	43	TT
	Without nausea	female	46	TC
	Without nausea	male	72	TC
	Without nausea	male	71	TC
	Without nausea	male	70	CC
	Without nausea	male	65	TC
	Without nausea	female	53	TC
	Without nausea	male	68	CC
	Without nausea	male	37	CC
	Without nausea	male	67	TC
	Without nausea	female	49	TT
	Without nausea	female	41	TT
	Without nausea	male	45	TT
	Without nausea	male	67	TT
	Without nausea	male	57	TC
	Without nausea	female	78	TT
	Without nausea	male	65	CC
	Without nausea	male	73	CC
	Without nausea	male	60	TC
	Without nausea	female	26	TT
	Without nausea	male	74	TC
	Without nausea	female	66	TC
	Without nausea	male	57	TT
	Without nausea	female	62	CC
	Without nausea	female	51	TT
	Without nausea	female	33	TC
	Without nausea	male	33	TT
	Without nausea	female	58	TC
	Without nausea	male	48	TC
	Without nausea	female	53	TC
	Without nausea	female	43	TC
	Without nausea	male	56	TC
	Without nausea	male	58	CC
	Without nausea	male	73	TT
	Without nausea	male	61	TT
	Without nausea	male	68	TC
	Without nausea	female	35	TT
	Without nausea	male	74	TC
	Without nausea	female	74	TC
	Without nausea	female	57	CC
	Without nausea	female	36	TT
	Without nausea	male	59	TT
	Without nausea	male	72	TT
	Without nausea	female	49	TC
	Without nausea	male	76	TC
	Without nausea	male	69	CC
	Without nausea	female	50	TT
	Without nausea	female	74	TC
	Without nausea	female	52	TC
	Without nausea	male	82	TC
	Without nausea	female	67	TC
	Without nausea	male	72	TT
	Without nausea	male	70	TT
	Without nausea	male	61	CC
	Without nausea	male	57	TT
	Without nausea	female	77	TC
	Without nausea	male	80	TT
	Without nausea	male	64	CC
	Without nausea	male	53	TT
	Without nausea	male	72	TC
	Without nausea	male	57	CC
	Without nausea	female	47	TC
	Without nausea	female	68	TC
	Without nausea	female	68	TC
	Without nausea	male	73	TT
	Without nausea	female	43	TT
	Without nausea	female	34	TC
	Without nausea	male	42	CC
	Without nausea	male	58	TT
	Without nausea	male	69	TC
	Without nausea	male	72	TC
	Without nausea	male	77	TC
	Without nausea	male	49	CC
	Without nausea	female	67	TC
	Without nausea	male	66	CC
	Without nausea	male	71	TC
	Without nausea	male	83	TC
	Without nausea	female	48	TC
	Without nausea	female	59	TC
	Without nausea	female	49	TT
	Without nausea	female	80	TT
	Without nausea	female	40	TT
	Without nausea	female	47	TT
	Without nausea	female	69	TC
	Without nausea	female	65	TT
	Without nausea	female	29	CC
	Without nausea	female	61	TC
	Without nausea	female	46	TC
	Without nausea	female	46	CC
	Without nausea	female	42	TT
	Without nausea	female	68	TT
	Without nausea	female	72	CC
	Without nausea	female	36	TC
	Without nausea	male	69	TT
	Without nausea	female	72	TC
	Without nausea	female	69	TC
	Without nausea	female	65	TC
	Without nausea	female	47	CC
	Without nausea	female	40	TT
	Without nausea	female	53	TC
	Without nausea	female	61	TT
	Without nausea	female	34	TT
	Without nausea	female	54	TC
	Without nausea	female	44	TC
	Without nausea	female	41	TC
	Without nausea	female	31	TC
	Without nausea	female	30	TC
	Without nausea	female	29	TC
	Without nausea	female	47	TC
	Without nausea	female	46	CC
	Without nausea	female	68	CC
	Without nausea	female	29	TC
	Without nausea	female	44	TT
	Without nausea	female	62	TC
	Without nausea	female	67	TC
	Without nausea	female	50	TC
	Without nausea	female	22	TC
	Without nausea	female	34	TT
	Without nausea	female	49	TC
	Without nausea	female	73	TT
	Without nausea	female	75	TC
	Without nausea	female	74	TC
	Without nausea	female	40	CC
	Without nausea	female	43	TT
	Without nausea	female	50	TC
	Without nausea	female	46	TC
	Without nausea	male	74	TC
	Without nausea	female	56	TC
	Without nausea	female	46	TC
	Without nausea	female	56	TT
	Without nausea	female	44	TC
	Without nausea	female	40	CC
	Without nausea	female	63	CC
	Without nausea	female	45	TC
	Without nausea	female	55	CC
	Without nausea	female	63	TC
	Without nausea	male	73	TC
	Without nausea	male	61	CC
	Without nausea	female	64	CC
	Without nausea	male	31	TT
	Without nausea	female	70	TC
	Without nausea	female	75	TC
	Without nausea	female	42	CC
	Without nausea	male	61	TC
	Without nausea	female	85	TC
	Without nausea	male	67	TC
	Without nausea	male	72	TT
	Without nausea	female	72	TC
	Without nausea	female	83	TC
	Without nausea	female	59	TT
	Without nausea	female	51	CC
	Without nausea	female	32	TC
	Without nausea	female	80	TT
	Without nausea	female	51	TC
	Without nausea	female	56	TT
	Without nausea	female	54	TC
	Without nausea	male	71	CC
	Without nausea	female	48	CC
	Without nausea	male	40	CC
	Without nausea	female	66	TT
	Without nausea	female	76	TC
	Without nausea	female	61	TT
	Without nausea	male	74	TC
	Without nausea	female	68	TT
	Without nausea	female	60	TC
	Without nausea	male	71	TC
	Without nausea	female	70	TC
	Without nausea	female	67	TT
	Without nausea	female	47	CC
	Without nausea	female	38	TT
	Without nausea	female	67	TT
	Without nausea	female	51	CC
	Without nausea	female	68	TT
	Without nausea	female	70	TT
	Without nausea	female	55	TT
	Without nausea	female	54	TT
	Without nausea	female	63	TT
	Without nausea	female	35	TC
	Without nausea	male	83	TT
	Without nausea	female	79	TT
	Without nausea	female	37	TT
	Without nausea	female	43	TC
	Without nausea	female	33	CC
	Without nausea	female	47	CC
	Without nausea	female	50	TT
	Without nausea	male	36	TC
	Without nausea	female	46	TC
	Without nausea	female	54	CC
	Without nausea	female	58	TC
	Without nausea	female	61	TC
	Without nausea	female	85	TT
	Without nausea	female	51	TC
	Without nausea	male	74	TT
	Without nausea	female	61	TC
	Without nausea	female	45	TC
	Without nausea	male	81	TC
	Without nausea	female	33	TC
	Without nausea	male	76	CC
	Without nausea	male	65	TC
	Without nausea	male	40	CC
	Without nausea	female	68	TT
	Without nausea	female	45	TT
	Without nausea	male	57	TT
	Without nausea	male	50	TC
	Without nausea	female	48	TC
	Without nausea	female	50	TC
	Without nausea	female	50	TC
	Without nausea	female	68	TC
	Without nausea	female	43	TT
	Without nausea	female	50	TT
	Without nausea	female	53	TT
	Without nausea	female	43	TC
	Without nausea	male	63	TC
	Without nausea	female	55	TT
	Without nausea	female	51	TC
	Without nausea	female	56	TC
	Without nausea	female	39	TC
	Without nausea	female	68	TC
	Without nausea	female	33	TT
	Without nausea	female	49	TC
	Without nausea	female	54	CC
	Without nausea	female	62	TT
	Without nausea	female	22	TC
	Without nausea	male	53	TT
	Without nausea	female	46	TC
	Without nausea	male	76	TC
	Without nausea	female	49	TT
	Without nausea	female	69	TT
	Without nausea	female	60	TT
	Without nausea	female	61	TT
	Without nausea	female	74	TC
	Without nausea	female	31	TT
	Without nausea	female	31	CC
	Without nausea	female	32	TT
	Without nausea	female	47	TC
	Without nausea	female	41	TT
	Without nausea	female	47	TC
	Without nausea	female	67	TT
	Without nausea	female	63	TC
	Without nausea	female	29	TT
	Without nausea	female	31	TT
	Without nausea	female	73	TC
	Without nausea	female	49	TT
	Without nausea	female	66	TT
	Without nausea	male	57	CC
	Without nausea	male	71	CC
	Without nausea	male	65	CC
	Without nausea	male	39	TT
	Without nausea	female	42	TT
	Without nausea	female	77	TT
	Without nausea	female	54	TT
	Without nausea	female	45	TC
	Without nausea	female	71	TC
	Without nausea	female	64	TC
	Without nausea	female	55	TT
	Without nausea	female	52	CC
	Without nausea	male	69	TC
	Without nausea	female	45	TC
	Without nausea	female	69	TC
	Without nausea	female	53	TC
	Without nausea	female	61	CC
	Without nausea	female	78	TC
	Without nausea	female	58	TC
	Without nausea	female	53	TC
	Without nausea	female	59	TT
	Without nausea	female	43	TC
	Without nausea	female	69	TC
	Without nausea	female	33	TC
	Without nausea	female	76	TC
	Without nausea	female	36	TC
	Without nausea	female	48	TT
	Without nausea	male	43	TT
	Without nausea	female	85	TC
	Without nausea	female	55	TC
	Without nausea	female	68	CC
	Without nausea	female	68	TC
	Without nausea	female	43	CC
	Without nausea	female	45	TT
	Without nausea	female	49	TC
	Without nausea	female	60	TC
	Without nausea	female	79	TT
	Without nausea	female	72	TC
	Without nausea	female	66	TC
	Without nausea	female	29	TC
	Without nausea	male	69	TC
	Without nausea	female	45	TT
	Without nausea	female	48	CC
	Without nausea	female	55	TC
	Without nausea	male	66	TT
	Without nausea	male	47	TT
	Without nausea	female	42	TT
	Without nausea	female	60	TC
	Without nausea	female	68	TT
	Without nausea	male	64	TC
	Without nausea	female	49	TT
	Without nausea	male	65	TC
	Without nausea	female	57	TC
	Without nausea	male	84	TT
	Without nausea	female	52	CC
	Without nausea	female	41	TC
	Without nausea	female	46	TC
	Without nausea	female	45	TC
	Without nausea	female	36	TT
	Without nausea	female	28	TT
	Without nausea	female	39	TC
	Without nausea	female	26	TT
	Without nausea	female	29	TC
	Without nausea	female	23	TT
	Without nausea	female	40	TC
	Without nausea	female	47	TT
	Without nausea	female	71	TT
	Without nausea	female	47	TC
	Without nausea	female	47	TT
	Without nausea	female	63	TT
	Without nausea	female	75	TC
	Without nausea	female	58	TT
	Without nausea	female	39	TC
	Without nausea	female	74	TC
	Without nausea	female	64	TC
	Without nausea	female	55	TT
	Without nausea	female	45	CC
	Without nausea	female	65	TT
	Without nausea	female	46	TT
	Without nausea	male	86	TC
	Without nausea	female	67	TC
	Without nausea	female	55	TC
	Without nausea	female	23	TT
	Without nausea	female	48	TT
	Without nausea	female	74	CC
	Without nausea	female	56	TC
	Without nausea	female	52	TC
	Without nausea	male	79	TT
	Without nausea	female	35	TT
	Without nausea	male	53	TT
	Without nausea	female	61	TT
	Without nausea	male	43	CC
	Without nausea	female	72	TC
	Without nausea	male	47	TT
	Without nausea	male	59	TC
	Without nausea	female	44	CC
	Without nausea	female	43	TT
	Without nausea	female	77	TT
	Without nausea	male	78	TT
	Without nausea	female	31	CC
	Without nausea	male	35	TC
	Without nausea	female	68	CC
	Without nausea	female	58	TC
	Without nausea	male	65	CC
	Without nausea	female	52	TC
	Without nausea	female	29	TC
	Without nausea	female	51	TT
	Without nausea	female	45	TT
	Without nausea	female	40	TT
	Without nausea	female	60	TC
	Without nausea	male	74	TC
	Without nausea	female	49	TC
	Without nausea	female	54	TT
	Without nausea	female	70	TT
	Without nausea	female	62	TC
	Without nausea	female	44	TC
	Without nausea	female	49	TC
	Without nausea	female	47	TC
	Without nausea	female	39	CC
	Without nausea	female	47	TT
	Without nausea	female	74	TT
	Without nausea	female	63	TT
	Without nausea	female	38	TC
	Without nausea	female	59	TT
	Without nausea	female	43	TC
	Without nausea	female	64	TC
	Without nausea	female	54	CC
	Without nausea	male	69	CC
	Without nausea	female	64	TC
	Without nausea	female	28	TT
	Without nausea	male	65	TC
	Without nausea	female	55	CC
	Without nausea	female	49	CC
	Without nausea	male	75	TT
	Without nausea	female	49	TC
	Without nausea	female	67	TC
	Without nausea	female	43	TC
	Without nausea	female	42	TC
	Without nausea	female	45	TT
	Without nausea	female	44	TC
	Without nausea	female	55	TT
	Without nausea	male	50	CC
	Without nausea	male	51	TC
	Without nausea	female	64	CC
	Without nausea	female	51	TC
	Without nausea	male	72	CC
	Without nausea	female	44	TC
	Without nausea	female	52	TT
	Without nausea	female	36	TC
	Without nausea	female	37	TC
	Without nausea	female	36	TT
	Without nausea	female	44	TT
	Without nausea	female	39	CC
	Without nausea	female	48	TT
	Without nausea	female	51	TC
	Without nausea	female	39	CC
	Without nausea	male	68	TT
	Without nausea	female	42	CC
	Without nausea	female	47	TC
	Without nausea	female	45	TT
	Without nausea	female	42	TC
	Without nausea	female	59	TC
	Without nausea	female	39	TT
	Without nausea	female	62	TT
	Without nausea	male	29	TC
	Without nausea	female	73	TT
	Without nausea	female	76	TC
	Without nausea	female	43	TT
	Without nausea	female	62	TC
	Without nausea	female	43	TT
	Without nausea	female	77	TC
	Without nausea	female	47	TC
	Without nausea	male	82	TT
	Without nausea	female	78	TC
	Without nausea	female	73	TC
	Without nausea	male	67	TT
	Without nausea	male	80	TC
	Without nausea	female	52	TT
	Without nausea	male	76	TT
	Without nausea	female	37	TC
	Without nausea	male	74	TC
	Without nausea	female	44	TT
	Without nausea	female	79	TT
	Without nausea	female	84	TC
	Without nausea	female	76	TT
	Without nausea	female	42	CC
	Without nausea	female	60	TT
	Without nausea	female	41	TC
	Without nausea	male	65	TT
	Without nausea	female	56	CC
	Without nausea	male	81	TT
	Without nausea	female	40	CC
	Without nausea	female	38	TC
	Without nausea	female	38	TT
	Without nausea	male	66	TT
	Without nausea	male	68	TC
	Without nausea	female	80	TT
	Without nausea	female	53	TT
	Without nausea	male	74	TC
	Without nausea	female	40	TT
	Without nausea	female	48	TT
	Without nausea	male	62	TC
	Without nausea	male	66	TC
	Without nausea	female	40	TT
	Without nausea	male	63	CC
	Without nausea	female	58	TT
	Without nausea	female	47	TT
	Without nausea	female	51	TT
	Without nausea	female	54	TT
	Without nausea	male	63	TC
	Without nausea	female	43	TC
	Without nausea	female	46	TT
	Without nausea	female	75	TT
	Without nausea	male	58	TT
	Without nausea	female	64	TT
	Without nausea	male	73	TT
	Without nausea	male	57	TT
	Without nausea	female	56	TT
	Without nausea	female	55	TT
	Without nausea	male	53	TT
	Without nausea	female	48	TC
	Without nausea	female	50	CC
	Without nausea	female	47	TT
	Without nausea	female	46	TC
	Without nausea	female	41	TC
	Without nausea	female	44	TT
	Without nausea	female	54	TC
	Without nausea	female	67	TC
	Without nausea	female	38	CC
	Without nausea	male	55	TC
	Without nausea	male	72	TC
	Without nausea	female	49	CC
	Without nausea	female	60	CC
	Without nausea	female	68	TC
	Without nausea	female	63	CC
	Without nausea	female	51	TT
	Without nausea	female	66	CC
	Without nausea	female	48	TT
	Without nausea	female	73	TC
	Without nausea	female	29	TC
	Without nausea	female	71	TT
	Without nausea	male	69	CC
	Without nausea	female	55	TC
	Without nausea	female	59	TT
	Without nausea	female	49	TC
	Without nausea	female	83	TT
	Without nausea	female	63	TC
	Without nausea	male	75	TC
	Without nausea	female	55	TT
[truncated: 25 more rows]

## Sheet: Sheet1
	51	male					28	male
	61	female					23	female
	67	male					23	female
	85	female					52	male
	54	male					33	male
	80	female					39	male
	55	male					52	male
	79	female					32	male
	59	male					52	female
	71	female					57	female
	74	male					46	male
	67	female					22	male
	56	female					58	male
	67	female					54	male
	68	female					55	male
	67	male					59	male
	43	female					65	male
	37	female					53	male
	64	male					60	male
	71	female					23	male
	67	male					63	female
	57	female					41	female
	30	female					39	female
	57	male					54	female
	39	female					24	male
	32	male					47	female
	22	male					30	male
	73	female					39	male
	41	female					30	female
	58	male					25	female
	75	female					46	male
	63	female					53	female
	59	male					32	male
	65	female					28	female
	30	male					34	male
	64	male					23	male
	69	female					29	male
	29	male					24	male
	30	female					37	male
	73	male					28	male
	33	female					23	female
	68	female					24	male
	46	female					25	female
	71	female					22	female
	63	male					60	male
	64	female					39	male
	65	female					31	male
	64	male					57	male
	64	female					29	female
	61	female					32	male
	72	male					35	male
	62	female					25	male
	74	male					34	female
	73	female					43	male
	61	female					26	female
	54	male					40	male
	57	male					46	male
	72	female					33	male
	63	female					33	male
	74	female					23	female
	73	female					51	male
	69	male					24	female
	67	female					44	male
	57	female					29	male
	64	female					26	male
	72	female					24	female
	50	male					23	female
	65	male					25	female
	55	female					50	female
	69	female					31	female
	70	male					27	female
	43	male					50	male
	56	male					22	male
	63	male					22	male
	68	female					22	female
	74	female					22	female
	38	male					22	male
	74	female					24	female
	28	male					24	male
	42	male					22	male
	70	female					22	male
	60	female					20	male
	75	male					20	male
	63	female					20	male
	46	female					21	male
	74	male					21	male
	63	female					22	male
	42	male					21	male
	33	male					22	male
	61	female					20	male
	56	female					22	male
	71	female					21	male
	66	female					20	female
	69	male					52	male
	62	female					44	female
	48	male					49	male
	35	female					45	male
	34	female					30	male
	60	female					55	female
	53	male					44	male
	70						44	female
	50	female					29	female
	60	male					23	female
	71						38	female
	78	female					50	female
	88	male					47	female
	75	male					55	male
	62	female					53	female
	70	male					57	male
	79	female					53	male
	73	male					23	female
	66	male					55	female
	82	male					52	male
	70	male					32	female
	78	male					20	female
	71						55	male
	58	female					23	female
	79	female					20	female
	62	male					30	male
	75	female					48	female
	76	male					55	female
	79	male					30	female
	78	male					21	female
	89	male					41	female
	63	female					55	male
	82						22	female
	80	female					21	female
	63	female					42	male
	67	female					24	female
	58	male					23	female
	86	male					24	female
	72	male					23	male
	75	male					23	male
	33	male					41	female
	56	male					27	male
	69	male					24	male
	80	male					29	male
	73	female					51	female
	74	female					37	male
	75	male					29	male
	54	male					35	male
	84						28	male
	73	female					23	male
	71	female					46	male
	82	male					42	male
	61	male					26	male
	71	male					25	male
	77	female					31	female
	83	male					38	male
	89	male					45	male
	72	female					35	female
	79	female					28	female
	80	male					23	male
	67	male					26	male
	75	male					36	male
	84	male					24	female
	67	male					33	male
	74	male					23	male
	63	female					36	male
	47	male					31	male
	79	female					31	male
	81	female					49	female
	63	male					37	male
	68	female					39	male
	71	female					33	female
		male					42	male
	86	female					34	male
	52	male					25	male
	68	female					52	female
	64	female					46	female
	69	female					23	female
	67	female					45	female
	66	female					47	male
	78	male					39	female
	83	male					43	female
	80	female					70	male
	72	female					57	male
	76	male					61	male
	70	male					68	male
	74	female					57	female
	72	male					39	male
	75	male					49	female
	84	female					30	male
	63	male					40	male
	75	female					24	male
	78	male					26	female
	70	female					25	male
	79	male					30	male
	81	female					28	female
	75	female					26	male
	32	female					24	male
							26	female
							20	female
							20	female
							22	male
							20	male
							20	female
							21	female
							20	male
							20	male
							24	male
							20	male
							20	male
							21	male
							20	male
							21	male
							21	male
							21	male
							24	male
							22	male
							29	male
							20	female
							20	female
							21	male
							20	female
							20	female
							20	female
							20	male
							46	female
							36	female
							54	female
							64	female
							41	female
							21	female
							46	male
							62	male
							60	male
							59	male
							55	female
							32	female
							56	female
							55	male
							43	male
							35	male
							39	female
							40	female
							30	female
							40	female
							44	female
							35	female
							34	female
							34	female
							33	female
							32	male
							25	male
							31	male
							32	female
							29	female
							26	male
							32	male
							45	female
							27	male
							31	female
							37	female
							55	male
							31	female
							45	male
							31	female
							31	female
							22	female
							24	male
							26	female
							23	female
							22	female
							21	female
							21	female
							21	female
							21	female
							21	female
							22	male
							22	male
							21	male
							22	female
							23	female
							25	male
							21	female
							38	male
							45	male
							28	male
							37	male
							34	female
							38	female
